# Supplementary material for: Revision, cladistic analysis and biogeography of Typhochlaena C. L. Koch, 1850, Pachistopelma Pocock, 1901 and Iridopelma Pocock, 1901 (Araneae, Theraphosidae, Aviculariinae)
Source: Zookeys. 2012 Oct 23;(230):1–94. doi: 10.3897/zookeys.230.3500 (PMC3494022; doi:10.3897/zookeys.230.3500)
Supplement: XML Treatment for Typhochlaena [file zookeys.230.3500-treatment1.xml]

<!DOCTYPE tp:taxon-treatment
  PUBLIC "-//TaxonX//DTD Taxonomic Treatment Publishing DTD v0 20100105//EN" "tax-treatment-NSO.dtd">
<tp:taxon-treatment xmlns:tp="http://www.plazi.org/taxpub"><tp:treatment-meta><mixed-citation publication-type="journal"><person-group><name><surname>Bertani</surname><given-names>Rogério</given-names></name></person-group><article-title>Revision, cladistic analysis and biogeography of 
                    <italic>Typhochlaena</italic> C. L. Koch, 1850, 
                    <italic>Pachistopelma</italic> Pocock, 1901 and 
                    <italic>Iridopelma</italic> Pocock, 1901 (Araneae, Theraphosidae, Aviculariinae)
                </article-title><source>Zookeys</source><day>23</day><month>10</month><year>2012</year><volume>2012</volume><issue>230</issue><fpage>1</fpage><lpage>94</lpage><pub-id pub-id-type="doi">10.3897/zookeys.230.3500</pub-id></mixed-citation></tp:treatment-meta><tp:nomenclature><tp:taxon-name>
                        <tp:taxon-name-part taxon-name-part-type="genus">Typhochlaena</tp:taxon-name-part>
                    <object-id xmlns:xlink="http://www.w3.org/1999/xlink" xlink:type="simple">http://species-id.net/wiki/Typhochlaena</object-id>
								</tp:taxon-name><tp:taxon-authority>C. L. Koch, 1850</tp:taxon-authority><tp:taxon-status xmlns:xlink="http://www.w3.org/1999/xlink" xlink:type="simple">revalidated</tp:taxon-status><xref ref-type="fig" rid="F1">Figs 1</xref><xref ref-type="fig" rid="F2"/><xref ref-type="fig" rid="F3"/><xref ref-type="fig" rid="F4"/><xref ref-type="fig" rid="F5">–28</xref><tp:nomenclature-citation-list><tp:nomenclature-citation><tp:taxon-name>Typhochlaena</tp:taxon-name><comment> C. L. Koch, 1850:75.</comment></tp:nomenclature-citation><tp:nomenclature-citation><tp:taxon-name>Avicularia</tp:taxon-name><comment>:<xref ref-type="bibr" rid="B66">Simon 1892</xref>:171 (in part: <italic><tp:taxon-name>Avicularia seladonia</tp:taxon-name></italic>).</comment></tp:nomenclature-citation><tp:nomenclature-citation><tp:taxon-name>Iridopelma</tp:taxon-name><comment>: <xref ref-type="bibr" rid="B70">Smith 1993</xref>:15 (in part: <italic><tp:taxon-name>Iridopelma seladonium</tp:taxon-name></italic>).</comment></tp:nomenclature-citation></tp:nomenclature-citation-list></tp:nomenclature><tp:treatment-sec sec-type="Type species"><title>Type species.</title><p><italic><tp:taxon-name>Mygale seladonia</tp:taxon-name></italic> C. L. Koch, 1841 by subsequent designation (<xref ref-type="bibr" rid="B38">Mello-Leitão 1923</xref>:332). Almeida-Santos et al. (2008) stated that <xref ref-type="bibr" rid="B38">Mello-Leitão (1923)</xref> “erroneously reestablished <italic><tp:taxon-name>Typhochlaena</tp:taxon-name></italic> without removing the type species, <italic><tp:taxon-name>Typhochlaena caesia</tp:taxon-name></italic> C. L. Koch, 1842, from <italic><tp:taxon-name>Avicularia</tp:taxon-name></italic>”, but they did not indicate where their information on the type species of the genus came from. The genus <italic><tp:taxon-name>Typhochlaena</tp:taxon-name></italic> was erected by <xref ref-type="bibr" rid="B34">Koch (1850)</xref> and originally included two species: <italic><tp:taxon-name>Typhochlaena seladonia</tp:taxon-name></italic> and <italic><tp:taxon-name>Typhochlaena caesia</tp:taxon-name></italic>. Neither <xref ref-type="bibr" rid="B34">Koch (1850)</xref> nor subsequent authors indicated the type species of <italic><tp:taxon-name>Typhochlaena</tp:taxon-name></italic>, until <xref ref-type="bibr" rid="B38">Mello-Leitão (1923)</xref>, who designated <italic><tp:taxon-name>Typhochlaena seladonia</tp:taxon-name></italic> C. L. Koch, 1841.</p></tp:treatment-sec><tp:treatment-sec sec-type="Diagnosis"><title>Diagnosis. </title><p>Differs from all other aviculariine genera by the domed, short distal segment of PLS (<xref ref-type="fig" rid="F3">Fig. 21</xref>) and adults with sternum as long as wide, truncated behind (<xref ref-type="fig" rid="F3">Fig. 20</xref>). Additionally, they are very small aviculariines having urticating hair type II on the dorsum of the abdomen and males lack both tibial spurs and spiniform process on the cymbium.</p></tp:treatment-sec><tp:treatment-sec sec-type="Description"><title>Description.</title><p>Carapace as long as wide, or slightly longer than wide, cephalic region moderately raised (<xref ref-type="fig" rid="F3">Fig. 16</xref>). Cephalic and thoracic striae shallow. Fovea shallow, straight. Chelicerae without rastellum. Eye tubercle low (<italic><tp:taxon-name>Typhochlaena seladonia</tp:taxon-name></italic>) (<xref ref-type="fig" rid="F3">Fig. 18</xref>) or raised (other species), wider than long. Clypeus narrow (<xref ref-type="fig" rid="F3">Figs 18–19</xref>). Anterior eye row procurved (<xref ref-type="fig" rid="F3">Fig. 19</xref>). Labium wider than long, with ca. 58–122 cuspules concentrated on anterior half. Maxillary lyra absent. Maxilla subrectangular, anterior lobe distinctly produced into conical process, inner angle bearing (40–69) cuspules. Sternum wider than long or as long as wide, truncated behind (<xref ref-type="fig" rid="F3">Fig. 20</xref>). Posterior angle not separating coxae IV. Three pairs of sigillae, all rounded, less than a quarter diameter from margin, sometimes not evident. Leg formula: IV I II III (except male <italic><tp:taxon-name>Typhochlaena amma</tp:taxon-name></italic> sp. n.: I IV II III). Clavate trichobothria on the distal 1/2 of tarsi I-IV. STC of males and femalewithout teeth. Tarsi I–III fully scopulated, IV divided by a band of setae. Scopulae of tarsi and metatarsi I–II extended very laterally giving them a spatulate appearance. Femur IV without retrolateral scopula. Legs lacking spines in males, female legs aspinose or with two ventro-apical spines on metatarsi III and/ or IV (<italic><tp:taxon-name>Typhochlaena seladonia</tp:taxon-name></italic>, <italic><tp:taxon-name>Typhochlaena paschoali</tp:taxon-name></italic> sp. n.). Posterior lateral spinnerets with distal article short, domed (<xref ref-type="fig" rid="F3">Fig. 21</xref>). Stridulatory setae absent. Cymbium with two subequal lobes, the prolateral one triangular in shape (fig. 25 in <xref ref-type="bibr" rid="B76">West et al. 2008</xref>). Male spur on tibia I lacking. Male metatarsus I straight. Male palpal bulb globose narrowing abruptly forming a long slender embolus, 4 times (<italic><tp:taxon-name>Typhochlaena seladonia</tp:taxon-name></italic>) (<xref ref-type="fig" rid="F1">Figs 1–3</xref>)<!--PageBreak--><!--PageBreak-->, 1.5 times (<italic><tp:taxon-name>Typhochlaena costae</tp:taxon-name></italic> sp. n.) (<xref ref-type="fig" rid="F2">Figs 12–14</xref>), or 2.5 times (<italic><tp:taxon-name>Typhochlaena amma</tp:taxon-name></italic> sp. n.) (<xref ref-type="fig" rid="F2">Figs 8–10</xref>) longer than tegulum length, with a curvature of roughly 60° (<italic><tp:taxon-name>Typhochlaena seladonia</tp:taxon-name></italic>, <italic><tp:taxon-name>Typhochlaena amma</tp:taxon-name></italic> sp. n.) (<xref ref-type="fig" rid="F1">Figs 1–3</xref>, <xref ref-type="fig" rid="F2">8–10</xref>) or 45° (<italic><tp:taxon-name>Typhochlaena costae</tp:taxon-name></italic> sp. n.) (<xref ref-type="fig" rid="F2">Figs 12–14</xref>) to retrolateral side, keels absent, tegulum with a slight prolateral depression (<italic><tp:taxon-name>Typhochlaena seladonia</tp:taxon-name></italic>) (<xref ref-type="fig" rid="F1">Fig. 3</xref>), or absent (<italic><tp:taxon-name>Typhochlaena costae</tp:taxon-name></italic> sp. n., <italic><tp:taxon-name>Typhochlaena amma</tp:taxon-name></italic> sp. n.) (<xref ref-type="fig" rid="F2">Figs 10, 14</xref>). Two spermathecae extremely variable in shape (<xref ref-type="fig" rid="F1">Figs 4–7</xref>, <xref ref-type="fig" rid="F2">11, 15</xref>). Cymbium lacking spiniform process<!--PageBreak-->. Type II of urticating hair on abdomen dorsum of males and females. Ontogenetic change in color pattern lacking.</p><p>Males of <italic><tp:taxon-name>Typhochlaena curumim</tp:taxon-name></italic> sp. n. and <italic><tp:taxon-name>Typhochlaena paschoali</tp:taxon-name></italic> sp. n. are unknown.</p><fig id="F1" position="float" orientation="portrait"><label>Figures 1–7.</label><caption><p><bold>1–5</bold> <italic><tp:taxon-name>Typhochlaena seladonia</tp:taxon-name></italic> C. L. Koch, 1841 <bold>1–3</bold> male (IBSP 4551) left palpal bulb <bold>1 </bold>prolateral <bold>2</bold> retrolateral <bold>3</bold> frontal <bold>4–5</bold> females, spermathecae <bold>4</bold> exuvium (IBSP 4551) <bold>5</bold> female (IBSP 109718) <bold>6</bold> <italic><tp:taxon-name>Typhochlaena curumin</tp:taxon-name></italic> sp. n. holotype female (IBSP 8701) spermathecae <bold>7</bold> <italic><tp:taxon-name>Typhochlaena paschoali</tp:taxon-name></italic> sp. n.<bold>,</bold> paratype female (MNRJ 12928), spermathecae. Scale bar = 1mm.</p></caption><graphic xmlns:xlink="http://www.w3.org/1999/xlink" xlink:href="ZooKeys-230-001-g001.jpg" position="float" orientation="portrait" xlink:type="simple"/></fig><fig id="F2" position="float" orientation="portrait"><label>Figures 8–15.</label><caption><p><bold>8–11</bold> <italic><tp:taxon-name>Typhochlaena amma</tp:taxon-name></italic> sp. n. <bold>8–10</bold> paratype male (MNRJ 12926), left palpal bulb <bold>8</bold> prolateral <bold>9</bold> retrolateral <bold>10</bold> frontal <bold>11</bold> holotype female (MNRJ 06239), spermathecae <bold>12–15</bold> <italic><tp:taxon-name>Typhochlaena costae</tp:taxon-name></italic> sp. n. <bold>12–14</bold> paratype male (IBSP unnumbered), left palpal bulb <bold>12</bold> prolateral <bold>13</bold> retrolateral <bold>14</bold> frontal <bold>15</bold> holotype female (IBSP unnumbered), spermathecae. Scale bar = 1mm.</p></caption></fig><fig id="F3" position="float" orientation="portrait"><label>Figures 16–21.</label><caption><p><italic><tp:taxon-name>Typhochlaena seladonia</tp:taxon-name></italic> C. L. Koch, 1841, female (IBSP 109718) <bold>16</bold> carapace and abdomen, lateral <bold>17</bold> abdomen, dorsal <bold>18</bold> eye tubercle, lateral <bold>19</bold> eye tubercle, dorsal <bold>20</bold> labium and sternum <bold>21</bold> spinnerets, ventral. Scale bar = 1mm.</p></caption><graphic xmlns:xlink="http://www.w3.org/1999/xlink" xlink:href="ZooKeys-230-001-g003.jpg" position="float" orientation="portrait" xlink:type="simple"/></fig><p>Species included: <italic><tp:taxon-name>Typhochlaena seladonia</tp:taxon-name></italic> (<xref ref-type="fig" rid="F1">Figs 1–5</xref>, <xref ref-type="fig" rid="F2">16</xref><xref ref-type="fig" rid="F4">–23</xref>), <italic><tp:taxon-name>Typhochlaena curumim</tp:taxon-name></italic> sp. n. (<xref ref-type="fig" rid="F1">Figs 6</xref><xref ref-type="fig" rid="F4">, 26</xref>), <italic><tp:taxon-name>Typhochlaena paschoali</tp:taxon-name></italic> sp. n. (<xref ref-type="fig" rid="F1">Figs 7</xref><xref ref-type="fig" rid="F4">, 27</xref>), <italic><tp:taxon-name>Typhochlaena amma</tp:taxon-name></italic> sp. n. (<xref ref-type="fig" rid="F2">Figs 8–11</xref><xref ref-type="fig" rid="F4">, 24</xref>) and <italic><tp:taxon-name>Typhochlaena costae</tp:taxon-name></italic> sp. n. (<xref ref-type="fig" rid="F2">Figs 12–15</xref><xref ref-type="fig" rid="F4">, 25</xref>).</p></tp:treatment-sec><tp:treatment-sec sec-type="Distribution"><title>Distribution and habitat.</title><p>Brazil: Northeastern, part of Central-West (state of Tocantins) and part of Southeastern (state of Espirito Santo) (<xref ref-type="fig" rid="F5">Fig. 28</xref>). Specimens of <italic><tp:taxon-name>Typhochlaena</tp:taxon-name></italic> spp. are mostly found in Brazilian Atlantic rainforest, but one species seems to occur in drier, open environments (<italic><tp:taxon-name>Typhochlaena costae</tp:taxon-name></italic> sp. n.). Available data for two species (<italic><tp:taxon-name>Typhochlaena seladonia</tp:taxon-name></italic> and <italic><tp:taxon-name>Typhochlaena curumim</tp:taxon-name></italic> sp. n.) indicates they build a silky retreat under loose tree bark (<xref ref-type="fig" rid="F4">Fig. 23</xref>).</p><fig id="F4" position="float" orientation="portrait"><label>Figures 22–27.</label><caption><p><bold>22–23</bold> <italic><tp:taxon-name>Typhochlaena seladonia</tp:taxon-name></italic> C. L. Koch, 1841, habitus <bold>22</bold> female, Santa Luzia do Itanhy, state of Sergipe <bold>23</bold> immature inside its retreat in tree bark, same locality <bold>24</bold> <italic><tp:taxon-name>Typhochlaena amma</tp:taxon-name></italic> sp. n., female, Santa Teresa, state of Espirito Santo <bold>25</bold> <italic><tp:taxon-name>Typhochlaena costae</tp:taxon-name></italic> sp. n., female, Palmas, state of Tocantins <bold>26</bold> <italic><tp:taxon-name>Typhochlena curumim</tp:taxon-name></italic> sp. n., female, Areia, state of Paraiba <bold>27</bold> <italic><tp:taxon-name>Typhochlaena paschoali</tp:taxon-name></italic> sp. n., preserved female, Camacam, state of Bahia (holotype MNRJ 13723). Photos: R. Bertani.</p></caption><graphic xmlns:xlink="http://www.w3.org/1999/xlink" xlink:href="ZooKeys-230-001-g004.jpg" position="float" orientation="portrait" xlink:type="simple"/></fig><fig id="F5" position="float" orientation="portrait"><label>Figure 28.</label><caption><p>Map showing records of <italic><tp:taxon-name>Typhochlaena</tp:taxon-name></italic> species in Northestern, Central western and Southeastern Brazil. Star = <italic><tp:taxon-name>Typhochlaena seladonia</tp:taxon-name></italic> C. L. Koch, 1841, square = <italic><tp:taxon-name>Typhochlaena costae</tp:taxon-name></italic> sp. n., diamond = <italic><tp:taxon-name>Typhochlaena curumim</tp:taxon-name></italic> sp. n., triangle = <italic><tp:taxon-name>Typhochlaena paschoali</tp:taxon-name></italic> sp. n., circle = <italic><tp:taxon-name>Typhochlaena amma</tp:taxon-name></italic> sp. n. The gray area represents the approximate original distribution of Brazilian Atlantic rainforest. White area represents open environment (cerrado and caatinga).</p></caption><graphic xmlns:xlink="http://www.w3.org/1999/xlink" xlink:href="ZooKeys-230-001-g005.jpg" position="float" orientation="portrait" xlink:type="simple"/></fig></tp:treatment-sec><tp:treatment-sec sec-type="Color pattern ontogeny"><title>Color pattern ontogeny.</title><p>Contrary to most aviculariines, ontogenetic changes are not known in species of <italic><tp:taxon-name>Typhochlaena</tp:taxon-name></italic>.</p></tp:treatment-sec><tp:treatment-sec sec-type="Key to species of Typhochlaena"><title>Key to species of <italic><tp:taxon-name>Typhochlaena</tp:taxon-name></italic></title><p>(Males of <italic><tp:taxon-name>Typhochlaena curumim</tp:taxon-name></italic> sp. n. and <italic><tp:taxon-name>Typhochlaena paschoali</tp:taxon-name></italic> sp. n. are unknown)</p><table-wrap content-type="key" position="anchor" orientation="portrait"><table><tbody><tr><td rowspan="1" colspan="1">1</td><td rowspan="1" colspan="1">Male</td><td rowspan="1" colspan="1">2</td></tr><tr><td rowspan="1" colspan="1">–</td><td rowspan="1" colspan="1">Female</td><td rowspan="1" colspan="1">4</td></tr><tr><td rowspan="1" colspan="1">2</td><td rowspan="1" colspan="1">Embolus very long and slender (<xref ref-type="fig" rid="F1">Figs 1–3</xref>); most of carapace and legs metallic green (<xref ref-type="fig" rid="F4">Fig. 22</xref>); abdomen pattern as in <xref ref-type="fig" rid="F4">Fig. 22</xref></td><td rowspan="1" colspan="1"><italic><tp:taxon-name>Typhochlaena seladonia</tp:taxon-name></italic></td></tr><tr><td rowspan="1" colspan="1">–</td><td rowspan="1" colspan="1">Embolus short (<xref ref-type="fig" rid="F2">Figs 9, 13</xref>); coloration brownish or dark with blue sheen</td><td rowspan="1" colspan="1">3</td></tr><tr><td rowspan="1" colspan="1">3</td><td rowspan="1" colspan="1">Embolus too short (<xref ref-type="fig" rid="F2">Figs 12–14</xref>), some long curled yellow setae over carapace and chelicerae (<xref ref-type="fig" rid="F4">Fig. 25</xref>)</td><td rowspan="1" colspan="1"><italic><tp:taxon-name>Typhochlaena costae</tp:taxon-name></italic> sp. n.</td></tr><tr><td rowspan="1" colspan="1">–</td><td rowspan="1" colspan="1">Embolus longer (<xref ref-type="fig" rid="F2">Figs 8–10</xref>), setae over carapace and chelicerae brownish</td><td rowspan="1" colspan="1"><italic><tp:taxon-name>Typhochlaena amma</tp:taxon-name></italic> sp. n.</td></tr><tr><td rowspan="1" colspan="1">4</td><td rowspan="1" colspan="1">Spermathecae strongly curved outwards from its base (<xref ref-type="fig" rid="F2">Fig. 11</xref>); legs dark with blue sheen and with long reddish setae (<xref ref-type="fig" rid="F4">Fig. 24</xref>)</td><td rowspan="1" colspan="1"><italic><tp:taxon-name>Typhochlaena amma</tp:taxon-name></italic> sp. n.</td></tr><tr><td rowspan="1" colspan="1">–</td><td rowspan="1" colspan="1">Spermathecae straight or almost so (<xref ref-type="fig" rid="F1">Figs 5–7</xref><xref ref-type="fig" rid="F2">, 15</xref>); coloration otherwise</td><td rowspan="1" colspan="1">5</td></tr><tr><td rowspan="1" colspan="1">5</td><td rowspan="1" colspan="1">Spermathecae broad, straight, with multiple lobes at their tip (<xref ref-type="fig" rid="F1">Fig. 7</xref>)</td><td rowspan="1" colspan="1"><italic><tp:taxon-name>Typhochlaena paschoali</tp:taxon-name></italic> sp. n.</td></tr><tr><td rowspan="1" colspan="1">–</td><td rowspan="1" colspan="1">Spermathecae slender or tapering from base to tip, without multiple lobes. (<xref ref-type="fig" rid="F1">Figs 5–6</xref><xref ref-type="fig" rid="F2">, 15</xref>)</td><td rowspan="1" colspan="1">6</td></tr><tr><td rowspan="1" colspan="1">6</td><td rowspan="1" colspan="1">Spermathecae with lobes or folds (<xref ref-type="fig" rid="F1">Figs 5–6</xref>); yellow curled setae over carapace and chelicerae lacking</td><td rowspan="1" colspan="1">7</td></tr><tr><td rowspan="1" colspan="1">–</td><td rowspan="1" colspan="1">Spermathecae lacking lobes and folds (<xref ref-type="fig" rid="F2">Fig. 15</xref>); some long curled yellow setae over carapace and chelicerae (<xref ref-type="fig" rid="F4">Fig. 25</xref>)</td><td rowspan="1" colspan="1"><italic><tp:taxon-name>Typhochlaena costae</tp:taxon-name></italic> sp. n.</td></tr><tr><td rowspan="1" colspan="1">7</td><td rowspan="1" colspan="1">Spermathecae slender throughout their length (<xref ref-type="fig" rid="F1">Fig. 5</xref>); carapace and legs mostly metallic green (<xref ref-type="fig" rid="F4">Fig. 22</xref>)</td><td rowspan="1" colspan="1"><italic><tp:taxon-name>Typhochlaena seladonia</tp:taxon-name></italic></td></tr><tr><td rowspan="1" colspan="1">–</td><td rowspan="1" colspan="1">Spermathecae broad at base, tapering distally (<xref ref-type="fig" rid="F1">Fig. 6</xref>); carapace and legs dark brown (<xref ref-type="fig" rid="F4">Fig. 26</xref>)</td><td rowspan="1" colspan="1"><italic><tp:taxon-name>Typhochlaena curumim</tp:taxon-name></italic>sp. n.</td></tr><!--PageBreak--><!--PageBreak--></tbody></table></table-wrap></tp:treatment-sec><ref-list><ref id="B66"><mixed-citation xmlns:xlink="http://www.w3.org/1999/xlink" xlink:type="simple"><person-group><name name-style="western"><surname>Simon</surname><given-names>E</given-names></name></person-group> (<year>1892</year>)<article-title> Histoire naturelle des araignées.</article-title><source>Paris, </source><volume>1</volume>: <fpage>1</fpage>-<lpage>256</lpage>. doi: <ext-link ext-link-type="uri" xlink:href="http://dx.doi.org/10.5962/bhl.title.51973" xlink:type="simple">10.5962/bhl.title.51973</ext-link></mixed-citation></ref><ref id="B70"><mixed-citation xmlns:xlink="http://www.w3.org/1999/xlink" xlink:type="simple"><person-group><name name-style="western"><surname>Smith</surname><given-names>AM</given-names></name></person-group> (<year>1993</year>)<article-title> Taxonomy focus.</article-title><source>Journal of the British Tarantula Society </source><volume>9</volume>: <fpage>13</fpage>-<lpage>18</lpage>.</mixed-citation></ref><ref id="B38"><mixed-citation xmlns:xlink="http://www.w3.org/1999/xlink" xlink:type="simple"><person-group><name name-style="western"><surname>Mello-Leitão</surname><given-names>CF</given-names></name></person-group> (<year>1923</year>)<article-title> Theraphosoideas do Brasil.</article-title><source>Revista do Museu Paulista </source><volume>13</volume>: <fpage>1</fpage>-<lpage>438</lpage>.</mixed-citation></ref><ref id="B34"><mixed-citation xmlns:xlink="http://www.w3.org/1999/xlink" xlink:type="simple"><person-group><name name-style="western"><surname>Koch</surname><given-names>CL</given-names></name></person-group> (<year>1850</year>)<source> Übersicht des Arachnidensystems. Nürnberg, Heft 5, 1–77.</source></mixed-citation></ref><ref id="B76"><mixed-citation xmlns:xlink="http://www.w3.org/1999/xlink" xlink:type="simple"><person-group><name name-style="western"><surname>West</surname><given-names>RC</given-names></name><name name-style="western"><surname>Marshall</surname><given-names>SD</given-names></name><name name-style="western"><surname>Fukushima</surname><given-names>CS</given-names></name><name name-style="western"><surname>Bertani</surname><given-names>R</given-names></name></person-group> (<year>2008</year>)<source> Review and cladistic analysis of the Neotropical tarantula genus <italic>Ephebopus</italic> Simon 1892 (Araneae: Theraphosidae) with notes on the Aviculariinae. Zootaxa 1849: 35–58. <ext-link ext-link-type="uri" xlink:href="http://www.mapress.com/zootaxa/2008/f/z01849p058f.pdf" xlink:type="simple">http://www.mapress.com/zootaxa/2008/f/z01849p058f.pdf</ext-link></source></mixed-citation></ref></ref-list></tp:taxon-treatment>
