# Supplementary material for: Revision, cladistic analysis and biogeography of Typhochlaena C. L. Koch, 1850, Pachistopelma Pocock, 1901 and Iridopelma Pocock, 1901 (Araneae, Theraphosidae, Aviculariinae)
Source: Zookeys. 2012 Oct 23;(230):1–94. doi: 10.3897/zookeys.230.3500 (PMC3494022; doi:10.3897/zookeys.230.3500)
Supplement: XML Treatment for Typhochlaena seladonia [file zookeys.230.3500-treatment2.xml]

<!DOCTYPE tp:taxon-treatment
  PUBLIC "-//TaxonX//DTD Taxonomic Treatment Publishing DTD v0 20100105//EN" "tax-treatment-NSO.dtd">
<tp:taxon-treatment xmlns:tp="http://www.plazi.org/taxpub"><tp:treatment-meta><mixed-citation publication-type="journal"><person-group><name><surname>Bertani</surname><given-names>Rogério</given-names></name></person-group><article-title>Revision, cladistic analysis and biogeography of 
                    <italic>Typhochlaena</italic> C. L. Koch, 1850, 
                    <italic>Pachistopelma</italic> Pocock, 1901 and 
                    <italic>Iridopelma</italic> Pocock, 1901 (Araneae, Theraphosidae, Aviculariinae)
                </article-title><source>Zookeys</source><day>23</day><month>10</month><year>2012</year><volume>2012</volume><issue>230</issue><fpage>1</fpage><lpage>94</lpage><pub-id pub-id-type="doi">10.3897/zookeys.230.3500</pub-id></mixed-citation></tp:treatment-meta><tp:nomenclature><tp:taxon-name>
                        <tp:taxon-name-part taxon-name-part-type="genus">Typhochlaena</tp:taxon-name-part>
                        <tp:taxon-name-part taxon-name-part-type="species">seladonia</tp:taxon-name-part>
                    <object-id xmlns:xlink="http://www.w3.org/1999/xlink" xlink:type="simple">http://species-id.net/wiki/Typhochlaena_seladonia</object-id>
								</tp:taxon-name><tp:taxon-authority>C. L. Koch, 1841</tp:taxon-authority><tp:taxon-status xmlns:xlink="http://www.w3.org/1999/xlink" xlink:type="simple">comb. restored</tp:taxon-status><xref ref-type="fig" rid="F1">Figs 1–5</xref><xref ref-type="fig" rid="F3">16</xref><xref ref-type="fig" rid="F4">–23</xref><xref ref-type="fig" rid="F5">, 28</xref><tp:nomenclature-citation-list><tp:nomenclature-citation><tp:taxon-name>Mygale seladonia</tp:taxon-name><comment> C. L. <xref ref-type="bibr" rid="B32">Koch 1841</xref>:39, Tab. CCC Fig. 716.</comment></tp:nomenclature-citation><tp:nomenclature-citation><tp:taxon-name>Typhochlaena seladonia</tp:taxon-name><comment>: C. L. <xref ref-type="bibr" rid="B34">Koch 1850</xref>:75; <xref ref-type="bibr" rid="B38">Mello-Leitão 1923</xref>:335.</comment></tp:nomenclature-citation><tp:nomenclature-citation><tp:taxon-name>Avicularia seladonia</tp:taxon-name><comment>: <xref ref-type="bibr" rid="B66">Simon 1892</xref>:171; <xref ref-type="bibr" rid="B46">Petrunkevitch 1911</xref>:50; <xref ref-type="bibr" rid="B53">Roewer 1942</xref>:255.</comment></tp:nomenclature-citation><tp:nomenclature-citation><tp:taxon-name>Iridopelma seladonia</tp:taxon-name><comment>: <xref ref-type="bibr" rid="B70">Smith 1993</xref>:15 (transfer).</comment></tp:nomenclature-citation><tp:nomenclature-citation><tp:taxon-name>Iridopelma seladonium</tp:taxon-name><comment>: Almeida-Santos et al. 2008:729; <xref ref-type="bibr" rid="B48">Platnick 2012</xref>.</comment></tp:nomenclature-citation></tp:nomenclature-citation-list></tp:nomenclature><tp:treatment-sec sec-type="Diagnosis"><title>Diagnosis.</title><p>Males differ from those of other species by the very long male palpal bulb embolus (<xref ref-type="fig" rid="F1">Figs 1–3</xref>). The females differ by the long and slender spermathecae, spiraled distally (<xref ref-type="fig" rid="F1">Figs 4–5</xref>). Additionally, males and females have cephalothorax metallic green and abdomen dorsum black with two series of six spots, the most anterior pair reddish, other yellowish (<xref ref-type="fig" rid="F4">Fig. 22</xref>).</p></tp:treatment-sec><tp:treatment-sec sec-type="Types"><title>Types.</title><p>Holotype female of <italic><tp:taxon-name>Mygale seladonia</tp:taxon-name></italic> C. L. Koch, 1841 [dry, pinned] from Brazil, State of Bahia, Gomez, deposited at Museum für Naturkunde, Berlin (ZMB 2033), not examined, too brittle for mail.</p></tp:treatment-sec><tp:treatment-sec sec-type="Additional material examined"><title>Additional material examined.</title><p>Brazil: <italic>Sergipe</italic>: Santa Luzia do Itanhy, Mata do Crasto (<named-content xmlns:xlink="http://www.w3.org/1999/xlink" content-type="dwc:verbatimCoordinates" xlink:type="simple">11°23'S, 37°24'W</named-content>) 1 immature male, A. D. Brescovit, 6 December 1996 (IBSP 115372); <italic>Bahia</italic>: Camaçari, Jacuipe [<named-content xmlns:xlink="http://www.w3.org/1999/xlink" content-type="dwc:verbatimCoordinates" xlink:type="simple">12°42'S, 38°07'W</named-content>], 1 male, 1 female exuvium, T. Brazil ded., August 1980 (IBSP 4551); Salvador, Alphaville [<named-content xmlns:xlink="http://www.w3.org/1999/xlink" content-type="dwc:verbatimCoordinates" xlink:type="simple">12°56'S, 38°21'W</named-content>], 1 female, G. G. Montingelli, 11 December 2001 (IBSP 109718).</p></tp:treatment-sec><tp:treatment-sec sec-type="Redescription"><title>Redescription.</title><p>Male (IBSP 4551). Carapace 4.6 long, 4.9 wide, chelicerae 2.4. Legs (femur, patella, tibia, metatarsus, tarsus, total): I: 5.6, 2.7, 4.0, 3.6, 2.0, 17.9. II: 5.5, 2.6, 3.7, 3.3, 1.7, 16.8. III: 4.7, 2.3, 3.4, 3.3, 1.7, 15.4. IV: 5.8, 2.4, 4.6, 4.6, 1.8, 19.2. Palp: 3.7, 2.0, 2.6, –, 0.9, 9.2. Mid-widths (lateral): femora I –IV = 1.1, 1.2, 1.2, 1.0, palp=0.8; patellae I–IV = 1.0, 1.1, 1.0, 1.0, palp = 1.0; tibiae I–IV = 0.9, 0.8, 0.8, 0.8, palp = 1.0; metatarsi I–IV = 0.7, 0.7, 0.6, 0.6; tarsi I–IV = 0.7, 0.7, 0.6, 0.5, palp = 0.9. Abdomen 5.2 long, 3.6 wide. Spinnerets: PMS, 0.6 long, 0.3 wide, 0.1 apart; PLS, 0.9 basal, 0.4 middle, 0.6 domed distal; mid-widths (lateral), 0.6, 0.4, 0.3, respectively. Carapace: length to width 0.94. Fovea 0.8 wide. Eyes: tubercle 0.1 high, length 0.6, width 1.3. Clypeus 0.3. Anterior eye row procurved, posterior slightly recurved. Eye sizes and inter-distances: AME 0.3, ALE 0.3, PME 0.1, PLE 0.2, AME–AME 0.2, AME–ALE 0.1, AME–PME 0.05, ALE–ALE 0.9, ALE–PME 0.2, PME–PME 0.7, PME–PLE 0.08, PLE–PLE 1.0, ALE–PLE 0.1, AME–PLE 0.2. Ratio of eye group width to length 2.54. Maxillae: length to width: 2.0. Cuspules: 46 spread over ventral inner heel. Labium: 0.6 long, 0.9 wide, with 58 cuspules spaced by one diameter from each other on the anterior half. Labio-sternal groove shallow, flat, sigilla not evident. Chelicerae: basal segments with seven teeth, the two more distal closely positioned, others spaced by at least one diameter from each other. Sternum: 2.1 long, 2.2 wide (<xref ref-type="fig" rid="F3">Fig. 20</xref>). Legs: leg formula: IV I II III. Scopula: tarsi I–IV fully scopulate, IV divided by a four setae wide row. Metatarsi I–II fully scopulate; III 1/2 distal scopulate; IV 1/4 distal scopulate. IV divided by three wide row of setae<!--PageBreak-->. Spines absent on all legs and palps. Urticating hairs: type II (0.25 long, 0.01 wide) on the abdomen dorsum. Palp: embolus 2.4 in length, with a 60° curvature to the retrolateral side. Embolus basal, middle and distal width of 0.1, 0.07 and 0.03, respectively. Tegulum 0.6 long. (<xref ref-type="fig" rid="F1">Figs 1–3</xref>). Cymbium: spiniform process lacking. Color pattern: carapace and chelicerae covered with metallic green setae, and pale yellow setae on both margins. Legs, palps, labium and sternum metallic green. Longitudinal stripes on femora, patellae, <!--PageBreak-->tibiae and metatarsi inconspicuous. Distal femora, patellae, tibiae and metatarsi rings very discrete, whitish. Abdomen dorsum black with two series of six spots. Most anterior pair reddish, other yellowish. Abdomen laterally and venter metallic green (<xref ref-type="fig" rid="F4">Fig. 22</xref>).</p></tp:treatment-sec><tp:treatment-sec sec-type="Redescription"><title>Redescription.</title><p>Female (IBSP 109718) Carapace 5.4 long, 5.2 wide, chelicerae 2.5. Legs (femur, patella, tibia, metatarsus, tarsus, total): I: 4.2, 2.5, 2.5, 2.0, 1.7, 12.9. II: 3.7, 2.2, 2.4, 1.8, 1.7, 11.8. III: 3.5, 2.1, 2.1, 2.1, 1.4, 11.2. IV: 4.4, 2.1, 2.9, 2.7, 1.3, 13.4. Palp: 3.0, 1.9, 2.0, –, 2.3, 9.2. Mid-widths (lateral): femora I –IV = 1.1, 1.2, 1.2, 1.0, palp = 1.0; patellae I–IV = 1.3, 1.3, 1.2, 1.1, palp = 0.9; tibiae I–IV = 1.2, 1.2, 1.1, 1.0, palp = 1.0; metatarsi I–IV = 1.0, 0.9, 0.8, 0.8; tarsi I–IV = 1.0, 1.0, 0.8, 0.8, palp = 1.0. Abdomen 6.0 long, 4.0 wide. Spinnerets: PMS, 0.9 long, 0.3 wide, 0.1 apart; PLS, 0.7 basal, 0.3 middle, 0.3 domed distal; mid-widths (lateral), 0.6, 0.5, 0.4, respectively. Carapace: length to width 1.03. Fovea 0.8 wide. Eyes: tubercle 0.02 high, 0.7 long, 1.4 wide. Clypeus 0.3. Anterior eye row procurved, posterior slightly recurved. Eye sizes and inter-distances: AME 0.3, ALE 0.3, PME 0.1, PLE 0.2, AME–AME 0.1, AME–ALE 0.1, AME–PME 0.08, ALE–ALE 0.9, ALE–PME 0.2, PME<!--PageBreak-->–PME 0.8, PME–PLE 0.04, PLE–PLE 1.0, ALE–PLE 0.1, AME–PLE 0.2. Ratio of eye group width to length 2.72. Other characters as in male, except: maxillae: length to width: 1.6. Cuspules: <italic>ca</italic>. 50 spread over ventral inner heel. Labium: 0.8 long, 1.1 wide, with <italic>ca</italic>. 87 cuspules. Sternum: 2.3 long, 2.5 wide. Scopula: tarsi I–II fully scopulate, III with some sparse setae along its center, IV divided by a four setae row. Metatarsi I–II fully scopulate; III 1/2 distal scopulate; IV 1/5 distal scopulate. IV divided by three wide row of setae. Spines: metatarsi III and IV with two ventro-apical spines. Urticating hairs type II (0.43 to 0.48 long, 0.015 wide) on the abdomen dorsum. Genitalia: paired long, slender, curved, weakly sclerotized spermathecae spiraled distally.</p></tp:treatment-sec><tp:treatment-sec sec-type="Remarks"><title>Remarks.</title><p><xref ref-type="bibr" rid="B2">Almeida-Silva et al. (2008)</xref> redescribed the female of <italic><tp:taxon-name>Iridopelma seladonium</tp:taxon-name></italic> (C. L. Koch, 1841) after examining photographs of the recently rediscovered holotype of <italic><tp:taxon-name>Mygale seladonia</tp:taxon-name></italic> C. L. Koch, 1841. They presented photographs of the holotype and an illustration displaying non-spiraled spermathecae from a fresh specimen from state of Bahia, Brazil. A female exuvium examined by myself in this work showed spermathecae with two folds (<xref ref-type="fig" rid="F1">Fig. 4</xref>) and a dissected female showed a single fold spermathecae (<xref ref-type="fig" rid="F1">Fig. 5</xref>). Spermathecae of exuvium could have been modified by the moulting process or by preservation conditions, but the dissected specimen is well preserved. The fold is not easily seen and possibly it was overlooked by <xref ref-type="bibr" rid="B2">Almeida-Silva et al. (2008)</xref>. The unavailability of additional specimens prevented me from investigating this question more thoroughly.</p></tp:treatment-sec><tp:treatment-sec sec-type="Distribution"><title>Distribution.</title><p>Brazil, state of Sergipe and northeastern Bahia (<xref ref-type="fig" rid="F5">Fig. 28</xref>).</p></tp:treatment-sec><tp:treatment-sec sec-type="Natural history"><title>Natural history.</title><p>One female was found under loose tree bark in Santa Luzia do Itanhy SE (September 1999). <xref ref-type="fig" rid="F4">Fig. 23</xref>. Two females were found in a similar retreat in nature, in Bahia, and one specimen built a retreat with small pieces of tree bark in captivity (<xref ref-type="bibr" rid="B2">Almeida-Silva et al. 2008</xref>).</p></tp:treatment-sec><tp:treatment-sec><!--Section generated to contain objects referenced in tp:taxon-treatment.--><fig id="F1" position="float" orientation="portrait"><label>Figures 1–7.</label><caption><p><bold>1–5</bold> <italic><tp:taxon-name>Typhochlaena seladonia</tp:taxon-name></italic> C. L. Koch, 1841 <bold>1–3</bold> male (IBSP 4551) left palpal bulb <bold>1 </bold>prolateral <bold>2</bold> retrolateral <bold>3</bold> frontal <bold>4–5</bold> females, spermathecae <bold>4</bold> exuvium (IBSP 4551) <bold>5</bold> female (IBSP 109718) <bold>6</bold> <italic><tp:taxon-name>Typhochlaena curumin</tp:taxon-name></italic> sp. n. holotype female (IBSP 8701) spermathecae <bold>7</bold> <italic><tp:taxon-name>Typhochlaena paschoali</tp:taxon-name></italic> sp. n.<bold>,</bold> paratype female (MNRJ 12928), spermathecae. Scale bar = 1mm.</p></caption><graphic xmlns:xlink="http://www.w3.org/1999/xlink" xlink:href="ZooKeys-230-001-g001.jpg" position="float" orientation="portrait" xlink:type="simple"/></fig><fig id="F3" position="float" orientation="portrait"><label>Figures 16–21.</label><caption><p><italic><tp:taxon-name>Typhochlaena seladonia</tp:taxon-name></italic> C. L. Koch, 1841, female (IBSP 109718) <bold>16</bold> carapace and abdomen, lateral <bold>17</bold> abdomen, dorsal <bold>18</bold> eye tubercle, lateral <bold>19</bold> eye tubercle, dorsal <bold>20</bold> labium and sternum <bold>21</bold> spinnerets, ventral. Scale bar = 1mm.</p></caption><graphic xmlns:xlink="http://www.w3.org/1999/xlink" xlink:href="ZooKeys-230-001-g003.jpg" position="float" orientation="portrait" xlink:type="simple"/></fig><fig id="F4" position="float" orientation="portrait"><label>Figures 22–27.</label><caption><p><bold>22–23</bold> <italic><tp:taxon-name>Typhochlaena seladonia</tp:taxon-name></italic> C. L. Koch, 1841, habitus <bold>22</bold> female, Santa Luzia do Itanhy, state of Sergipe <bold>23</bold> immature inside its retreat in tree bark, same locality <bold>24</bold> <italic><tp:taxon-name>Typhochlaena amma</tp:taxon-name></italic> sp. n., female, Santa Teresa, state of Espirito Santo <bold>25</bold> <italic><tp:taxon-name>Typhochlaena costae</tp:taxon-name></italic> sp. n., female, Palmas, state of Tocantins <bold>26</bold> <italic><tp:taxon-name>Typhochlena curumim</tp:taxon-name></italic> sp. n., female, Areia, state of Paraiba <bold>27</bold> <italic><tp:taxon-name>Typhochlaena paschoali</tp:taxon-name></italic> sp. n., preserved female, Camacam, state of Bahia (holotype MNRJ 13723). Photos: R. Bertani.</p></caption><graphic xmlns:xlink="http://www.w3.org/1999/xlink" xlink:href="ZooKeys-230-001-g004.jpg" position="float" orientation="portrait" xlink:type="simple"/></fig><fig id="F5" position="float" orientation="portrait"><label>Figure 28.</label><caption><p>Map showing records of <italic><tp:taxon-name>Typhochlaena</tp:taxon-name></italic> species in Northestern, Central western and Southeastern Brazil. Star = <italic><tp:taxon-name>Typhochlaena seladonia</tp:taxon-name></italic> C. L. Koch, 1841, square = <italic><tp:taxon-name>Typhochlaena costae</tp:taxon-name></italic> sp. n., diamond = <italic><tp:taxon-name>Typhochlaena curumim</tp:taxon-name></italic> sp. n., triangle = <italic><tp:taxon-name>Typhochlaena paschoali</tp:taxon-name></italic> sp. n., circle = <italic><tp:taxon-name>Typhochlaena amma</tp:taxon-name></italic> sp. n. The gray area represents the approximate original distribution of Brazilian Atlantic rainforest. White area represents open environment (cerrado and caatinga).</p></caption><graphic xmlns:xlink="http://www.w3.org/1999/xlink" xlink:href="ZooKeys-230-001-g005.jpg" position="float" orientation="portrait" xlink:type="simple"/></fig></tp:treatment-sec><ref-list><ref id="B32"><mixed-citation xmlns:xlink="http://www.w3.org/1999/xlink" xlink:type="simple"><person-group><name name-style="western"><surname>Koch</surname><given-names>CL</given-names></name></person-group> (<year>1841</year>)<source> Die Arachniden. Nürnberg, Achter Band, pp. 41–131, Neunter Band, pp. 1–56.</source></mixed-citation></ref><ref id="B34"><mixed-citation xmlns:xlink="http://www.w3.org/1999/xlink" xlink:type="simple"><person-group><name name-style="western"><surname>Koch</surname><given-names>CL</given-names></name></person-group> (<year>1850</year>)<source> Übersicht des Arachnidensystems. Nürnberg, Heft 5, 1–77.</source></mixed-citation></ref><ref id="B38"><mixed-citation xmlns:xlink="http://www.w3.org/1999/xlink" xlink:type="simple"><person-group><name name-style="western"><surname>Mello-Leitão</surname><given-names>CF</given-names></name></person-group> (<year>1923</year>)<article-title> Theraphosoideas do Brasil.</article-title><source>Revista do Museu Paulista </source><volume>13</volume>: <fpage>1</fpage>-<lpage>438</lpage>.</mixed-citation></ref><ref id="B66"><mixed-citation xmlns:xlink="http://www.w3.org/1999/xlink" xlink:type="simple"><person-group><name name-style="western"><surname>Simon</surname><given-names>E</given-names></name></person-group> (<year>1892</year>)<article-title> Histoire naturelle des araignées.</article-title><source>Paris, </source><volume>1</volume>: <fpage>1</fpage>-<lpage>256</lpage>. doi: <ext-link ext-link-type="uri" xlink:href="http://dx.doi.org/10.5962/bhl.title.51973" xlink:type="simple">10.5962/bhl.title.51973</ext-link></mixed-citation></ref><ref id="B46"><mixed-citation xmlns:xlink="http://www.w3.org/1999/xlink" xlink:type="simple"><person-group><name name-style="western"><surname>Petrunkevitch</surname><given-names>A</given-names></name></person-group> (<year>1911</year>)<source> A synonymic index-catalogue of spiders of North, Central and South America with all adjacent islands, Greenland, Bermuda, West Indies, Terra del Fuego, Galapagos, etc. Bulletin of American Museum of Natural History 29: 1–791. <ext-link ext-link-type="uri" xlink:href="http://digitallibrary.amnh.org/dspace/handle/2246/1135" xlink:type="simple">http://digitallibrary.amnh.org/dspace/handle/2246/1135</ext-link></source>doi: <ext-link ext-link-type="uri" xlink:href="http://dx.doi.org/10.5962/bhl.title.23819" xlink:type="simple">10.5962/bhl.title.23819</ext-link></mixed-citation></ref><ref id="B53"><mixed-citation xmlns:xlink="http://www.w3.org/1999/xlink" xlink:type="simple"><person-group><name name-style="western"><surname>Roewer</surname><given-names>CF</given-names></name></person-group> (<year>1942</year>)<article-title> Katalog der Araneae von 1758 bis 1940.</article-title><source>Bremen, </source><volume>1</volume>: <fpage>1</fpage>-<lpage>1040</lpage>.</mixed-citation></ref><ref id="B70"><mixed-citation xmlns:xlink="http://www.w3.org/1999/xlink" xlink:type="simple"><person-group><name name-style="western"><surname>Smith</surname><given-names>AM</given-names></name></person-group> (<year>1993</year>)<article-title> Taxonomy focus.</article-title><source>Journal of the British Tarantula Society </source><volume>9</volume>: <fpage>13</fpage>-<lpage>18</lpage>.</mixed-citation></ref><ref id="B48"><mixed-citation xmlns:xlink="http://www.w3.org/1999/xlink" xlink:type="simple"><person-group><name name-style="western"><surname>Platnick</surname><given-names>NI</given-names></name></person-group> (<year>2012</year>)<source> The world spider catalog version 12.5. American Museum of Natural History. Available from: <ext-link ext-link-type="uri" xlink:href="http://research.amnh.org/iz/spiders/catalog" xlink:type="simple">http://research.amnh.org/iz/spiders/catalog</ext-link> , </source>doi: <ext-link ext-link-type="uri" xlink:href="http://dx.doi.org/10.5531/db.iz.0001" xlink:type="simple">10.5531/db.iz.0001</ext-link> [accessed June 2012].</mixed-citation></ref><ref id="B2"><mixed-citation xmlns:xlink="http://www.w3.org/1999/xlink" xlink:type="simple"><person-group><name name-style="western"><surname>Almeida-Silva</surname><given-names>LM</given-names></name><name name-style="western"><surname>Camacho</surname><given-names>A</given-names></name><name name-style="western"><surname>Brescovit</surname><given-names>AD</given-names></name><name name-style="western"><surname>Lucas</surname><given-names>SM</given-names></name><name name-style="western"><surname>Brazil</surname><given-names>TK</given-names></name></person-group> (<year>2008</year>)<source> Redescription and notes on the natural history of the arboreal tarantula <italic>Iridopelma seladonium</italic> (Araneae: Theraphosidae: Aviculariinae). Revista Brasileira de Zoologia 25: 728–736. <ext-link ext-link-type="uri" xlink:href="http://www.scielo.br/scielo.php?script=sci_abstract&amp;pid=S0101-81752008000400019&amp;lng=pt&amp;nrm=iso&amp;tlng=pt" xlink:type="simple">http://www.scielo.br/scielo.php?script=sci_abstract&amp;pid=S0101-81752008000400019&amp;lng=pt&amp;nrm=iso&amp;tlng=pt</ext-link> , </source>doi: <ext-link ext-link-type="uri" xlink:href="http://dx.doi.org/10.1590/S0101-81752008000400019" xlink:type="simple">10.1590/S0101-81752008000400019</ext-link></mixed-citation></ref></ref-list></tp:taxon-treatment>
