# Supplementary material for: Revision, cladistic analysis and biogeography of Typhochlaena C. L. Koch, 1850, Pachistopelma Pocock, 1901 and Iridopelma Pocock, 1901 (Araneae, Theraphosidae, Aviculariinae)
Source: Zookeys. 2012 Oct 23;(230):1–94. doi: 10.3897/zookeys.230.3500 (PMC3494022; doi:10.3897/zookeys.230.3500)
Supplement: XML Treatment for Typhochlaena curumim [file zookeys.230.3500-treatment3.xml]

<!DOCTYPE tp:taxon-treatment
  PUBLIC "-//TaxonX//DTD Taxonomic Treatment Publishing DTD v0 20100105//EN" "tax-treatment-NSO.dtd">
<tp:taxon-treatment xmlns:tp="http://www.plazi.org/taxpub"><tp:treatment-meta><mixed-citation publication-type="journal"><person-group><name><surname>Bertani</surname><given-names>Rogério</given-names></name></person-group><article-title>Revision, cladistic analysis and biogeography of 
                    <italic>Typhochlaena</italic> C. L. Koch, 1850, 
                    <italic>Pachistopelma</italic> Pocock, 1901 and 
                    <italic>Iridopelma</italic> Pocock, 1901 (Araneae, Theraphosidae, Aviculariinae)
                </article-title><source>Zookeys</source><day>23</day><month>10</month><year>2012</year><volume>2012</volume><issue>230</issue><fpage>1</fpage><lpage>94</lpage><pub-id pub-id-type="doi">10.3897/zookeys.230.3500</pub-id></mixed-citation></tp:treatment-meta><tp:nomenclature><tp:taxon-name>
                        <tp:taxon-name-part taxon-name-part-type="genus">Typhochlaena</tp:taxon-name-part>
                        <tp:taxon-name-part taxon-name-part-type="species">curumim</tp:taxon-name-part>
                    <object-id xmlns:xlink="http://www.w3.org/1999/xlink" xlink:type="simple">urn:lsid:zoobank.org:act:818C7745-D8D8-4B32-B5F4-08059D64DDCA</object-id>
								<object-id xmlns:xlink="http://www.w3.org/1999/xlink" xlink:type="simple">http://species-id.net/wiki/Typhochlaena_curumim</object-id>
								</tp:taxon-name><tp:taxon-status xmlns:xlink="http://www.w3.org/1999/xlink" xlink:type="simple">sp. n.</tp:taxon-status><xref ref-type="fig" rid="F1">Figs 6</xref><xref ref-type="fig" rid="F4">, 26</xref><xref ref-type="fig" rid="F5">, 28</xref></tp:nomenclature><tp:treatment-sec sec-type="Diagnosis"><title>Diagnosis.</title><p>The female differs by the spermatheca broad at its base, tapering to a single or bifid slender spiraled distal region (<xref ref-type="fig" rid="F1">Fig. 6</xref>). Additionally, females have cephalothorax and legs dark brown or brown, and the abdomen metallic yellowish-green, dorsally with central longitudinal black stripe and a series of five black stripes on both sides, extending laterally (<xref ref-type="fig" rid="F4">Fig. 26</xref>).Male unknown.</p></tp:treatment-sec><tp:treatment-sec sec-type="Etymology"><title>Etymology.</title><p>The specific nameis derived fromthe Brazilian indigenous Tupi language, meaning “child”. It refers to the local children that found the type specimens high in a tree in Areia, State of Paraíba, Brazil, during an arachnological expedition.</p><p><bold>Types.</bold> Holotype female, Brazil, <italic>Paraíba</italic>, Areia, Reserva Ecológica Estadual Mata do Pau-Ferro [<named-content xmlns:xlink="http://www.w3.org/1999/xlink" content-type="dwc:verbatimCoordinates" xlink:type="simple">6°58'S, 35°42'W</named-content>], 500 m a.s.l., under tree bark, A.D. Brescovit, R. Bertani, A.B.Bonaldo, S.C.Dias, September 1999 (IBSP 8701); Paratype female, same data (IBSP 8354).</p></tp:treatment-sec><tp:treatment-sec sec-type="Additional material examined"><title>Additional material examined.</title><p>None.</p></tp:treatment-sec><tp:treatment-sec sec-type="Description"><title>Description.</title><p>Holotype female (IBSP 8701). Carapace 5.0 long, 4.8 wide, chelicerae 2.5. Legs (femur, patella, tibia, metatarsus, tarsus, total): I: 3.2, 2.4, 2.3, 1.8, 1.3, 11.0. II: 3.1, 2.2, 2.2, 1.9, 1.3, 10.7. III: 2.7, 1.9, 2.1, 2.0, 1.4, 10.1. IV: 3.6, 2.2, 2.6, 2.6, 1.6, 12.6. Palp: 2.5, 1.7, 1.7, –, 2.0, 26.9. Mid-widths (lateral): femora I –IV = 1.2, 1.1, 1.1, 1.0, palp = 0.8; patellae I–IV = 1.0, 1.2, 1.0, 0.9, palp = 0.9; tibiae I–IV = 1.1, 1.1, 1.0, 0.9, palp = 1.0; metatarsi I–IV = 1.0, 1.0, 0.8, 0.7; tarsi I–IV = 1.1, 1.0, 0.8, 0.7, palp = 0.9. Abdomen 5.3 long, 3.3 wide. Spinnerets: PMS, 0.5 long, 0.3 wide, 0.1 apart; PLS, 0.4 basal, 0.3 middle, 0.3 domed distal; mid-widths (lateral), 0.4, 0.4, 0.3, respectively. Carapace: length to width 1.04. Fovea 1.4 wide. Eyes: tubercle 0.2 high, 1.0 long, 1.5 wide. Clypeus 0.2. Anterior eye row procurved, posterior straight. Eye sizes and inter-distances: AME 0.3, ALE 0.3, PME 0.2, PLE 0.2, AME–AME 0.2, AME–ALE 0.1, AME–PME 0.1, ALE–ALE 0.9, ALE–PME 0.3, PME–PME 0.8, PME–PLE 0.1, PLE–PLE 1.0, ALE–PLE 0.3, AME–PLE 0.3. Ratio of eye group width to length 2.1. Maxillae: length to width: 1.45. Cuspules: ca. 51 spread over ventral inner heel. Labium: 0.6 long, 1.0 wide, with 122 cuspules spaced by one diameter from each other on the anterior half. Labio-sternal groove shallow, flat, sigilla not evident. Chelicerae: basal segments with six larger teeth and three very small after the 3°, 5° and 7° teeth. Sternum: 1.9 long, 2.1 wide. Legs: leg formula: IV I II III. Scopula: tarsi I–III fully scopulate, IV divided by row of 6–7 setae. Metatarsi I–II 4/5 scopulate; III 1/2, IV 1/3 distal scopulate. IV divided by a six wide row of setae. Spines absent on all legs and palps. Urticating hairs type II (0.3 mm long, 0.01 wide) on the abdomen dorsally. Genitalia: paired spermathecae with two lobes distally, a long spiraled and a straight short (<xref ref-type="fig" rid="F1">Fig. 6</xref>). Color pattern: carapace and chelicerae dark brown with pale yellow long hairs on the carapace border. Legs and palps dark brown, except for brown femora. Cephalic region, legs, palps and chelicerae covered with long and abundant chestnut setae. Coxae brown. Labium, sternum and maxilla dark brown. Longitudinal stripes on femora, patellae, tibiae and metatarsi inconspicuous. Distal femora, patellae, tibiae and metatarsi rings whitish. Abdomen metallic yellowish-green, dorsally with central longitudinal black stripe and a series of five black stripes on both sides, extending laterally. Several scattered white and very long guard hairs over abdomen dorsally (<xref ref-type="fig" rid="F4">Fig. 26</xref>).</p></tp:treatment-sec><tp:treatment-sec sec-type="Distribution"><title>Distribution.</title><p>Known only from “Mata do Pau-Ferro”, Areia, in the state of Paraiba, Brazil (<xref ref-type="fig" rid="F5">Fig. 28</xref>).</p></tp:treatment-sec><tp:treatment-sec sec-type="Natural history"><title>Natural history.</title><p>Three specimens were found high in a tree, under loose bark in “Mata do Pau-Ferro” reserve, September, 1999.</p></tp:treatment-sec><tp:treatment-sec><!--Section generated to contain objects referenced in tp:taxon-treatment.--><fig id="F1" position="float" orientation="portrait"><label>Figures 1–7.</label><caption><p><bold>1–5</bold> <italic><tp:taxon-name>Typhochlaena seladonia</tp:taxon-name></italic> C. L. Koch, 1841 <bold>1–3</bold> male (IBSP 4551) left palpal bulb <bold>1 </bold>prolateral <bold>2</bold> retrolateral <bold>3</bold> frontal <bold>4–5</bold> females, spermathecae <bold>4</bold> exuvium (IBSP 4551) <bold>5</bold> female (IBSP 109718) <bold>6</bold> <italic><tp:taxon-name>Typhochlaena curumin</tp:taxon-name></italic> sp. n. holotype female (IBSP 8701) spermathecae <bold>7</bold> <italic><tp:taxon-name>Typhochlaena paschoali</tp:taxon-name></italic> sp. n.<bold>,</bold> paratype female (MNRJ 12928), spermathecae. Scale bar = 1mm.</p></caption><graphic xmlns:xlink="http://www.w3.org/1999/xlink" xlink:href="ZooKeys-230-001-g001.jpg" position="float" orientation="portrait" xlink:type="simple"/></fig><fig id="F4" position="float" orientation="portrait"><label>Figures 22–27.</label><caption><p><bold>22–23</bold> <italic><tp:taxon-name>Typhochlaena seladonia</tp:taxon-name></italic> C. L. Koch, 1841, habitus <bold>22</bold> female, Santa Luzia do Itanhy, state of Sergipe <bold>23</bold> immature inside its retreat in tree bark, same locality <bold>24</bold> <italic><tp:taxon-name>Typhochlaena amma</tp:taxon-name></italic> sp. n., female, Santa Teresa, state of Espirito Santo <bold>25</bold> <italic><tp:taxon-name>Typhochlaena costae</tp:taxon-name></italic> sp. n., female, Palmas, state of Tocantins <bold>26</bold> <italic><tp:taxon-name>Typhochlena curumim</tp:taxon-name></italic> sp. n., female, Areia, state of Paraiba <bold>27</bold> <italic><tp:taxon-name>Typhochlaena paschoali</tp:taxon-name></italic> sp. n., preserved female, Camacam, state of Bahia (holotype MNRJ 13723). Photos: R. Bertani.</p></caption><graphic xmlns:xlink="http://www.w3.org/1999/xlink" xlink:href="ZooKeys-230-001-g004.jpg" position="float" orientation="portrait" xlink:type="simple"/></fig><fig id="F5" position="float" orientation="portrait"><label>Figure 28.</label><caption><p>Map showing records of <italic><tp:taxon-name>Typhochlaena</tp:taxon-name></italic> species in Northestern, Central western and Southeastern Brazil. Star = <italic><tp:taxon-name>Typhochlaena seladonia</tp:taxon-name></italic> C. L. Koch, 1841, square = <italic><tp:taxon-name>Typhochlaena costae</tp:taxon-name></italic> sp. n., diamond = <italic><tp:taxon-name>Typhochlaena curumim</tp:taxon-name></italic> sp. n., triangle = <italic><tp:taxon-name>Typhochlaena paschoali</tp:taxon-name></italic> sp. n., circle = <italic><tp:taxon-name>Typhochlaena amma</tp:taxon-name></italic> sp. n. The gray area represents the approximate original distribution of Brazilian Atlantic rainforest. White area represents open environment (cerrado and caatinga).</p></caption><graphic xmlns:xlink="http://www.w3.org/1999/xlink" xlink:href="ZooKeys-230-001-g005.jpg" position="float" orientation="portrait" xlink:type="simple"/></fig></tp:treatment-sec></tp:taxon-treatment>
