# Supplementary material for: Revision, cladistic analysis and biogeography of Typhochlaena C. L. Koch, 1850, Pachistopelma Pocock, 1901 and Iridopelma Pocock, 1901 (Araneae, Theraphosidae, Aviculariinae)
Source: Zookeys. 2012 Oct 23;(230):1–94. doi: 10.3897/zookeys.230.3500 (PMC3494022; doi:10.3897/zookeys.230.3500)
Supplement: XML Treatment for Typhochlaena paschoali [file zookeys.230.3500-treatment4.xml]

<!DOCTYPE tp:taxon-treatment
  PUBLIC "-//TaxonX//DTD Taxonomic Treatment Publishing DTD v0 20100105//EN" "tax-treatment-NSO.dtd">
<tp:taxon-treatment xmlns:tp="http://www.plazi.org/taxpub"><tp:treatment-meta><mixed-citation publication-type="journal"><person-group><name><surname>Bertani</surname><given-names>Rogério</given-names></name></person-group><article-title>Revision, cladistic analysis and biogeography of 
                    <italic>Typhochlaena</italic> C. L. Koch, 1850, 
                    <italic>Pachistopelma</italic> Pocock, 1901 and 
                    <italic>Iridopelma</italic> Pocock, 1901 (Araneae, Theraphosidae, Aviculariinae)
                </article-title><source>Zookeys</source><day>23</day><month>10</month><year>2012</year><volume>2012</volume><issue>230</issue><fpage>1</fpage><lpage>94</lpage><pub-id pub-id-type="doi">10.3897/zookeys.230.3500</pub-id></mixed-citation></tp:treatment-meta><tp:nomenclature><tp:taxon-name>
                        <tp:taxon-name-part taxon-name-part-type="genus">Typhochlaena</tp:taxon-name-part>
                        <tp:taxon-name-part taxon-name-part-type="species">paschoali</tp:taxon-name-part>
                    <object-id xmlns:xlink="http://www.w3.org/1999/xlink" xlink:type="simple">urn:lsid:zoobank.org:act:962A2C3A-127A-4656-9D3E-E9A1A9639CAD</object-id>
								<object-id xmlns:xlink="http://www.w3.org/1999/xlink" xlink:type="simple">http://species-id.net/wiki/Typhochlaena_paschoali</object-id>
								</tp:taxon-name><tp:taxon-status xmlns:xlink="http://www.w3.org/1999/xlink" xlink:type="simple">sp. n.</tp:taxon-status><xref ref-type="fig" rid="F1">Figs 7</xref><xref ref-type="fig" rid="F4">, 27</xref><xref ref-type="fig" rid="F5">–28</xref></tp:nomenclature><tp:treatment-sec sec-type="Diagnosis"><title>Diagnosis.</title><p>The females differ from those of all other <italic><tp:taxon-name>Typochlaena</tp:taxon-name></italic> spp. by an almost straight, broad and short spermathecae, with a multilobular distal portion (<xref ref-type="fig" rid="F1">Fig. 7</xref>). Male<!--PageBreak--> unknown. Additionally, females have cephalothorax and legs brown, abdomen black with dorsum with a central longitudinal white pattern having zigzag border (<xref ref-type="fig" rid="F4">Fig. 27</xref>).</p></tp:treatment-sec><tp:treatment-sec sec-type="Etymology"><title>Etymology.</title><p>The specific name is a patronym in honour of Elbano Paschoal de Figueiredo Moraes, a Brazilian environmentalist who was died early on April 2011. He was one of the founders of the NGO “GAMBA – Grupo Ambientalista da Bahia”, and was well known for his efforts in preserving Brazilian Atlantic rainforest remnants in the state of Bahia, Brazil.</p></tp:treatment-sec><tp:treatment-sec sec-type="Types"><title>Types.</title><p>Holotype female and immature paratype, Brazil, state of Bahia, Camacan [<named-content xmlns:xlink="http://www.w3.org/1999/xlink" content-type="dwc:verbatimCoordinates" xlink:type="simple">15°24'S, 39°30'W</named-content>], no further data (MNRJ 13723); Paratypes 1 female, 1 subadult male, 9 immatures, Brazil, state of Bahia, Jussari [<named-content xmlns:xlink="http://www.w3.org/1999/xlink" content-type="dwc:verbatimCoordinates" xlink:type="simple">15°10'S, 39°29'W</named-content>], no further data (MNRJ 12928 – R2981).</p></tp:treatment-sec><tp:treatment-sec sec-type="Additional material examined"><title>Additional material examined.</title><p>Brazil, <italic>Pernambuco</italic>: Tapera [<named-content xmlns:xlink="http://www.w3.org/1999/xlink" content-type="dwc:verbatimCoordinates" xlink:type="simple">8°23'S, 38°05'W</named-content>], 1 female, no further data (MNRJ 13615) (probably mislabeled); <italic>Bahia</italic>: Uruçuca, Faz. S. Teresa [<named-content xmlns:xlink="http://www.w3.org/1999/xlink" content-type="dwc:verbatimCoordinates" xlink:type="simple">14°35'S, 39°17'W</named-content>], 2 females, 1 immature, no further data (MNRJ 12919 – R 2955); (CEPLAC), 1 subadult male, N. Tingarine (MNRJ 13761).</p></tp:treatment-sec><tp:treatment-sec sec-type="Description"><title>Description.</title><p>Holotype female (MNRJ 13723). Carapace 6.4 long, 6.0 wide, chelicerae 3.0. Legs (femur, patella, tibia, metatarsus, tarsus, total): I: 4.6, 3.3, 3.2, 2.4, 2.0, 15.5. II: 4.2, 2.8, 3.3, 2.4, 2.1, 14.8. III: 3.6, 2.6, 2.6, 2.5, 1.6, 12.9. IV: 4.6, 2.9, 3.7, 3.5, 1.8, 16.5. Palp: 3.5, 2.4, 2.1, –, 2.2, 10.2. Mid-widths (lateral): femora I –IV = 1.5, 1.5, 1.4, 1.3, palp = 0.9; patellae I–IV = 1.3, 1.4, 1.3, 1.3, palp = 1.2; tibiae I–IV = 1.3, 1.3, 1.2, 1.1, palp = 1.1; metatarsi I–IV = 1.3, 1.2, 0.9, 0.8; tarsi I–IV = 1.2, 1.1, 0.9, 0.7, palp = 1.2. Abdomen 6.4 long, 4.7 wide. Spinnerets: PMS, 0.5 long, 0.4 wide, 0.1 apart; PLS, 0.9 basal, 0.5 middle, 0.5 domed distal; mid-widths (lateral), 0.7, 0.6, 0.4, respectively. Carapace: length to width 1.0. Fovea 1.5 wide. Eyes: tubercle 0.1 high, 1.1 long, 1.8 wide. Clypeus 0.2. Anterior eye row procurved, posterior slightly recurved. Eye sizes and inter-distances: AME 0.3, ALE 0.4, PME 0.2, PLE 0.3, AME–AME 0.4, AME–ALE 0.2, AME–PME 0.2, ALE–ALE 1.3, ALE–PME 0.3, PME–PME 1.1, PME–PLE 0.1, PLE–PLE 1.5, ALE–PLE 0.3, AME–PLE 0.4. Ratio of eye group width to length 2.4. Maxillae: length to width: 1.7. Cuspules: 64 spread over ventral inner heel. Labium: 0.9 long, 1.3 wide, with 76 cuspules spaced by one diameter from each other on the anterior half. Labio-sternal groove shallow, flat, sigilla not evident. Chelicerae: basal segments with 8 teeth having similar size and well spaced from each other. Sternum: 3.1 long, 3.0 wide. Legs: leg formula: IV I II III. Scopula: tarsi I–III fully scopulate, IV divided by row of 6 setae. Metatarsi I–II 4/5 scopulate; III 2/3, IV 1/4 distal scopulate. IV divided by six wide row of setae. Spines: two apical spines on ventral metatarsus IV. Urticating hairs type II (0.32 to 0.4 long, 0.01 wide) on the abdomen dorsum. Genitalia: paired broad spermathecae very slightly curved outwards, ending in multilobular apex (<xref ref-type="fig" rid="F1">Fig. 7</xref>). Color pattern (preserved in alcohol): carapace and chelicerae brown. Legs and palps light brown, except for tarsi and metatarsi I–III and tarsi of palp and leg IV, darker. Coxae, maxillae and labium light brown. Sternum dark brown. Longitudinal stripes on dorsum of femora, patellae, tibiae and metatarsi inconspicuous. Distal femora, patellae, tibiae and metatarsi with white rings. Abdomen black, dorsum with a central longitudinal white pattern having zigzag bor<!--PageBreak-->der. Cephalic area and chelicerae with long stiff setae. Abdomen dorsum with several scattered, very long, white guard-hairs (<xref ref-type="fig" rid="F4">Fig. 27</xref>).</p></tp:treatment-sec><tp:treatment-sec sec-type="Distribution"><title>Distribution.</title><p>Known from southern state of Bahia, Brazil. A single record for Tapera, in the state of Pernambuco, Brazil is probably a label mistake (<xref ref-type="fig" rid="F5">Fig. 28</xref>).</p></tp:treatment-sec><tp:treatment-sec sec-type="Natural history"><title>Natural history. </title><p>No data available.</p></tp:treatment-sec><tp:treatment-sec><!--Section generated to contain objects referenced in tp:taxon-treatment.--><fig id="F1" position="float" orientation="portrait"><label>Figures 1–7.</label><caption><p><bold>1–5</bold> <italic><tp:taxon-name>Typhochlaena seladonia</tp:taxon-name></italic> C. L. Koch, 1841 <bold>1–3</bold> male (IBSP 4551) left palpal bulb <bold>1 </bold>prolateral <bold>2</bold> retrolateral <bold>3</bold> frontal <bold>4–5</bold> females, spermathecae <bold>4</bold> exuvium (IBSP 4551) <bold>5</bold> female (IBSP 109718) <bold>6</bold> <italic><tp:taxon-name>Typhochlaena curumin</tp:taxon-name></italic> sp. n. holotype female (IBSP 8701) spermathecae <bold>7</bold> <italic><tp:taxon-name>Typhochlaena paschoali</tp:taxon-name></italic> sp. n.<bold>,</bold> paratype female (MNRJ 12928), spermathecae. Scale bar = 1mm.</p></caption><graphic xmlns:xlink="http://www.w3.org/1999/xlink" xlink:href="ZooKeys-230-001-g001.jpg" position="float" orientation="portrait" xlink:type="simple"/></fig><fig id="F4" position="float" orientation="portrait"><label>Figures 22–27.</label><caption><p><bold>22–23</bold> <italic><tp:taxon-name>Typhochlaena seladonia</tp:taxon-name></italic> C. L. Koch, 1841, habitus <bold>22</bold> female, Santa Luzia do Itanhy, state of Sergipe <bold>23</bold> immature inside its retreat in tree bark, same locality <bold>24</bold> <italic><tp:taxon-name>Typhochlaena amma</tp:taxon-name></italic> sp. n., female, Santa Teresa, state of Espirito Santo <bold>25</bold> <italic><tp:taxon-name>Typhochlaena costae</tp:taxon-name></italic> sp. n., female, Palmas, state of Tocantins <bold>26</bold> <italic><tp:taxon-name>Typhochlena curumim</tp:taxon-name></italic> sp. n., female, Areia, state of Paraiba <bold>27</bold> <italic><tp:taxon-name>Typhochlaena paschoali</tp:taxon-name></italic> sp. n., preserved female, Camacam, state of Bahia (holotype MNRJ 13723). Photos: R. Bertani.</p></caption><graphic xmlns:xlink="http://www.w3.org/1999/xlink" xlink:href="ZooKeys-230-001-g004.jpg" position="float" orientation="portrait" xlink:type="simple"/></fig><fig id="F5" position="float" orientation="portrait"><label>Figure 28.</label><caption><p>Map showing records of <italic><tp:taxon-name>Typhochlaena</tp:taxon-name></italic> species in Northestern, Central western and Southeastern Brazil. Star = <italic><tp:taxon-name>Typhochlaena seladonia</tp:taxon-name></italic> C. L. Koch, 1841, square = <italic><tp:taxon-name>Typhochlaena costae</tp:taxon-name></italic> sp. n., diamond = <italic><tp:taxon-name>Typhochlaena curumim</tp:taxon-name></italic> sp. n., triangle = <italic><tp:taxon-name>Typhochlaena paschoali</tp:taxon-name></italic> sp. n., circle = <italic><tp:taxon-name>Typhochlaena amma</tp:taxon-name></italic> sp. n. The gray area represents the approximate original distribution of Brazilian Atlantic rainforest. White area represents open environment (cerrado and caatinga).</p></caption><graphic xmlns:xlink="http://www.w3.org/1999/xlink" xlink:href="ZooKeys-230-001-g005.jpg" position="float" orientation="portrait" xlink:type="simple"/></fig></tp:treatment-sec></tp:taxon-treatment>
