# Supplementary material for: Revision, cladistic analysis and biogeography of Typhochlaena C. L. Koch, 1850, Pachistopelma Pocock, 1901 and Iridopelma Pocock, 1901 (Araneae, Theraphosidae, Aviculariinae)
Source: Zookeys. 2012 Oct 23;(230):1–94. doi: 10.3897/zookeys.230.3500 (PMC3494022; doi:10.3897/zookeys.230.3500)
Supplement: XML Treatment for Typhochlaena amma [file zookeys.230.3500-treatment5.xml]

<!DOCTYPE tp:taxon-treatment
  PUBLIC "-//TaxonX//DTD Taxonomic Treatment Publishing DTD v0 20100105//EN" "tax-treatment-NSO.dtd">
<tp:taxon-treatment xmlns:tp="http://www.plazi.org/taxpub"><tp:treatment-meta><mixed-citation publication-type="journal"><person-group><name><surname>Bertani</surname><given-names>Rogério</given-names></name></person-group><article-title>Revision, cladistic analysis and biogeography of 
                    <italic>Typhochlaena</italic> C. L. Koch, 1850, 
                    <italic>Pachistopelma</italic> Pocock, 1901 and 
                    <italic>Iridopelma</italic> Pocock, 1901 (Araneae, Theraphosidae, Aviculariinae)
                </article-title><source>Zookeys</source><day>23</day><month>10</month><year>2012</year><volume>2012</volume><issue>230</issue><fpage>1</fpage><lpage>94</lpage><pub-id pub-id-type="doi">10.3897/zookeys.230.3500</pub-id></mixed-citation></tp:treatment-meta><tp:nomenclature><tp:taxon-name>
                        <tp:taxon-name-part taxon-name-part-type="genus">Typhochlaena</tp:taxon-name-part>
                        <tp:taxon-name-part taxon-name-part-type="species">amma</tp:taxon-name-part>
                    <object-id xmlns:xlink="http://www.w3.org/1999/xlink" xlink:type="simple">urn:lsid:zoobank.org:act:C177BD29-700C-4B94-AFA5-211FA5C37A1A</object-id>
								<object-id xmlns:xlink="http://www.w3.org/1999/xlink" xlink:type="simple">http://species-id.net/wiki/Typhochlaena_amma</object-id>
								</tp:taxon-name><tp:taxon-status xmlns:xlink="http://www.w3.org/1999/xlink" xlink:type="simple">sp. n.</tp:taxon-status><xref ref-type="fig" rid="F2">Figs 8–11</xref><xref ref-type="fig" rid="F4">, 24</xref><xref ref-type="fig" rid="F5">, 28</xref></tp:nomenclature><tp:treatment-sec sec-type="Diagnosis"><title>Diagnosis.</title><p>The male differs from those of <italic><tp:taxon-name>Typhochlaena seladonia</tp:taxon-name></italic> by shorter and broader embolus (<xref ref-type="fig" rid="F2">Figs 8–10</xref>). Differs from <italic><tp:taxon-name>Typhochlaena costae</tp:taxon-name></italic> sp. n. by the embolus longer and stouter. The females differ by the strongly curved spermathecae, diverging, in their basal portion (<xref ref-type="fig" rid="F2">Fig. 11</xref>). Additionally, the females have cephalothorax and legs covered with dark setae having a blue metallic sheen under light, abdomen black ventrally and dorsally with a central pinkish stripe having zigzag border (<xref ref-type="fig" rid="F4">Fig. 24</xref>). The males are light brown and the abdomen is black with a dorsally pale stripe similar in shape to that of the female.</p></tp:treatment-sec><tp:treatment-sec sec-type="Etymology"><title>Etymology.</title><p>The specific name refers to the project AMMA – arachnids and myriapods from Brazilian Atlantic rainforest carried out by the arachnologists from Museu Nacional, Rio de Janeiro, who collected the types.</p></tp:treatment-sec><tp:treatment-sec sec-type="Types"><title>Types.</title><p>Holotype female, Brazil, <italic>Espírito Santo</italic>, Santa Teresa, Estação Ecológica de Santa Lúcia [<named-content xmlns:xlink="http://www.w3.org/1999/xlink" content-type="dwc:verbatimCoordinates" xlink:type="simple">19°58'S, 40°32'W</named-content>], 672 m.a.s.l, A. P. L. Giupponi, February 2008 (MNRJ 06239); Paratype female, same locality, A. Pérez Gonzalez, January 2005 (MNRJ 06240); Paratype male, same locality, no further data (MNRJ 12926); Paratypes 2 males, Domingos Martins, Pico do Eldorado [<named-content xmlns:xlink="http://www.w3.org/1999/xlink" content-type="dwc:verbatimCoordinates" xlink:type="simple">20°22'S, 40°39'W</named-content>], M. T. Tavares <italic>et al</italic>., 13 December 2004 (IBSP 13005).</p></tp:treatment-sec><tp:treatment-sec sec-type="Additional material examined"><title>Additional material examined.</title><p>None.</p></tp:treatment-sec><tp:treatment-sec sec-type="Description"><title>Description.</title><p>Holotype female (MNRJ 06239). Carapace 10.3 long, 10.3 wide, chelicerae 5.1. Legs (femur, patella, tibia, metatarsus, tarsus, total): I: 7.3, 5.4, 5.7, 4.5, 2.8, 25.7. II: 7.1, 4.8, 5.1, 4.5, 2.7, 24.2. III: 6.3, 4.5, 5.0, 4.7, 3.0, 23.5. IV: 7.9, 4.6, 6.8, 6.4, 2.9, 28.6. Palp: 5.1, 3.5, 3.4, –, 3.5, 15.5. Mid-widths (lateral): femora I–IV=2.5, 2.6, 2.6, 2.4, palp = 2.0; patellae I–IV = 2.3, 2.3, 2.2, 2.2, palp = 1.9; tibiae I–IV = 2.3, 2.3, 2.1, 2.0, palp = 2.0; metatarsi I–IV = 1.9, 2.0, 1.6, 1.2; tarsi I–IV = 1.6, 1.8, 1.6, 1.4, palp = 1.9. Abdomen 12.0 long, 8.9 wide. Spinnerets: PMS, 1.6 long, 0.7 wide, 0.2 apart; PLS, 1.6 basal, 0.9 middle, 1.0 domed distal; mid-widths (lateral), 1.2, 1.0, 0.6, respectively. Carapace: length to width 1.0. Fovea 1.8 wide. Eyes: tubercle 0.1 high, 1.1 long, 1.8 wide. Clypeus 0.3. Anterior eye row procurved, posterior slightly recurved. Eye sizes and inter-distances: AME 0.5, ALE 0.5, PME 0.3, PLE 0.5, AME–AME 0.6, AME–ALE 0.3, AME–PME 0.2, ALE–ALE 1.9, ALE–PME 0.5, PME–PME 1.6, PME–PLE 0.1, PLE–PLE 2.1, ALE–PLE 0.5, AME–PLE 0.6. Ratio of eye group width to length 2.3. Maxillae: length to width: 1.8. Cuspules:<!--PageBreak--> 51 spread over ventral inner heel. Labium: 1.7 long, 2.0 wide, with 79 cuspules spaced by one diameter from each other on the anterior third. Labio-sternal groove shallow, flat, sigilla not evident. Chelicerae: basal segments with 7 teeth well spaced from each other. Sternum: 4.7 long, 4.3 wide. Leg formula: IV I II III. Scopula: tarsi I–III fully scopulate, IV divided by six wide row of setae. Metatarsi I–II 4/5 scopulate; III 1/2, IV 1/4 distal scopulate. IV divided by six wide row of setae. Spines absent on all legs and palps. Urticating hairs type II (0.42 to 0.56 long, 0.01 wide) on the abdomen dorsum. Genitalia: paired spermathecae curving abruptly outwards from their base (more than 90°) and with a partial division of their apex into two lobes (<xref ref-type="fig" rid="F2">Fig. 11</xref>). Color pattern: carapace, chelicerae, sternum, maxillae and legs covered with dark setae having a blue metallic sheen under light. Legs, mainly ventrally, with long chestnut-brown setae. Longitudinal stripes on femora, patellae, tibiae and metatarsi inconspicuous. Distal femora, patellae, tibiae and metatarsi with white rings. Abdomen black ventrally and dorsally with a central pinkish stripe having zigzag border (<xref ref-type="fig" rid="F4">Fig. 24</xref>).</p></tp:treatment-sec><tp:treatment-sec sec-type="Description"><title>Description.</title><p>Paratype male (MNRJ 12926). Carapace 7.3 long, 7.7 wide, chelicerae 3.2. Legs (femur, patella, tibia, metatarsus, tarsus, total): I: 8.9, 4.4, 7.7, 6.7, 3.0, 30.7. II: 7.8, 4.2, 6.9, 6.0, 2.6, 27.5. III: 6.0, 3.5, 5.1, 4.8, 2.4, 21.8. IV: 8.1, 4.0, 7.8, 7.2, 2.4, 29.5. Palp: 4.6, 2.9, 3.5, –, 1.6, 12.6. Mid-widths (lateral): femora I–IV = 1.1, 1.4, 1.8, 1.1, palp = 0.8; patellae I–IV = 1.5, 1.5, 1.4, 1.6, palp = 1.1; tibiae I–IV = 1.3, 1.1, 1.5, 1.4, palp = 1.3; metatarsi I–IV = 1.1, 1.0, 1.0, 0.9; tarsi I–IV = 1.0, 1.1, 1.0, 0.9, palp = 1.1. Abdomen 6.6 long, 3.8 wide. Spinnerets: PMS, 0.8 long, 0.4 wide, 0.1 apart; PLS, 1.1 basal, 0.6 middle, 0.6 domed distal; mid-widths (lateral), 0.6, 0.5, 0.3, respectively. Carapace: length to width 0.95. Fovea 1.4 wide. Eyes: tubercle 0.6 high, 1.4 long, 2.3 wide. Clypeus 0.1. Anterior eye row procurved, posterior slightly recurved. Eye sizes and inter-distances: AME 0.5, ALE 0.5, PME 0.2, PLE 0.3, AME–AME 0.3, AME–ALE 0.3, AME–PME 0.2, ALE–ALE 1.6, ALE–PME 0.5, PME–PME 1.4, PME–PLE 0.1, PLE–PLE 1.7, ALE–PLE 0.3, AME–PLE 0.5. Ratio of eye group width to length 2.3. Other characters as in female, except: maxillae: length to width: 1.9. Cuspules: 40 spread over ventral inner heel. Labium: 0.9 long, 1.5 wide, with 71 cuspules spaced by one diameter from each other on the anterior half. Chelicerae: basal segments with seven teeth spaced by at least one diameter from each other. Sternum: 3.4 long, 3.2 wide. Legs: leg formula: I IV II III. Scopula: tarsi I–IV fully scopulate, IV divided by six wide row of setae. Metatarsi I–II 4/5 scopulate; III 1/2 distal scopulate; IV 1/4 distal scopulate. IV divided by six wide row of setae. Urticating hairs type II (0.51 to 0.70 long, 0.01 wide) on the abdomen dorsum. Palp: embolus 2.2 long, with a 60° curvature retrolaterally. Embolus basal, middle and distal width of 0.3, 0.2 and 0.05, respectively. Tegulum 0.9 long. (<xref ref-type="fig" rid="F2">Figs 8–10</xref>). Color pattern: (specimen is preserved and faded) carapace, chelicerae, palps, legs, sternum and labium are light brown. Abdomen black with a dorsally pale stripe similar in shape to the female.</p></tp:treatment-sec><tp:treatment-sec sec-type="Distribution"><title>Distribution.</title><p>Known only from Santa Teresa and Domingos Martins, in the mountain range of state of Espirito Santo, Brazil (<xref ref-type="fig" rid="F5">Fig. 28</xref>).</p></tp:treatment-sec><tp:treatment-sec><!--Section generated to contain objects referenced in tp:taxon-treatment.--><fig id="F2" position="float" orientation="portrait"><label>Figures 8–15.</label><caption><p><bold>8–11</bold> <italic><tp:taxon-name>Typhochlaena amma</tp:taxon-name></italic> sp. n. <bold>8–10</bold> paratype male (MNRJ 12926), left palpal bulb <bold>8</bold> prolateral <bold>9</bold> retrolateral <bold>10</bold> frontal <bold>11</bold> holotype female (MNRJ 06239), spermathecae <bold>12–15</bold> <italic><tp:taxon-name>Typhochlaena costae</tp:taxon-name></italic> sp. n. <bold>12–14</bold> paratype male (IBSP unnumbered), left palpal bulb <bold>12</bold> prolateral <bold>13</bold> retrolateral <bold>14</bold> frontal <bold>15</bold> holotype female (IBSP unnumbered), spermathecae. Scale bar = 1mm.</p></caption></fig><fig id="F4" position="float" orientation="portrait"><label>Figures 22–27.</label><caption><p><bold>22–23</bold> <italic><tp:taxon-name>Typhochlaena seladonia</tp:taxon-name></italic> C. L. Koch, 1841, habitus <bold>22</bold> female, Santa Luzia do Itanhy, state of Sergipe <bold>23</bold> immature inside its retreat in tree bark, same locality <bold>24</bold> <italic><tp:taxon-name>Typhochlaena amma</tp:taxon-name></italic> sp. n., female, Santa Teresa, state of Espirito Santo <bold>25</bold> <italic><tp:taxon-name>Typhochlaena costae</tp:taxon-name></italic> sp. n., female, Palmas, state of Tocantins <bold>26</bold> <italic><tp:taxon-name>Typhochlena curumim</tp:taxon-name></italic> sp. n., female, Areia, state of Paraiba <bold>27</bold> <italic><tp:taxon-name>Typhochlaena paschoali</tp:taxon-name></italic> sp. n., preserved female, Camacam, state of Bahia (holotype MNRJ 13723). Photos: R. Bertani.</p></caption><graphic xmlns:xlink="http://www.w3.org/1999/xlink" xlink:href="ZooKeys-230-001-g004.jpg" position="float" orientation="portrait" xlink:type="simple"/></fig><fig id="F5" position="float" orientation="portrait"><label>Figure 28.</label><caption><p>Map showing records of <italic><tp:taxon-name>Typhochlaena</tp:taxon-name></italic> species in Northestern, Central western and Southeastern Brazil. Star = <italic><tp:taxon-name>Typhochlaena seladonia</tp:taxon-name></italic> C. L. Koch, 1841, square = <italic><tp:taxon-name>Typhochlaena costae</tp:taxon-name></italic> sp. n., diamond = <italic><tp:taxon-name>Typhochlaena curumim</tp:taxon-name></italic> sp. n., triangle = <italic><tp:taxon-name>Typhochlaena paschoali</tp:taxon-name></italic> sp. n., circle = <italic><tp:taxon-name>Typhochlaena amma</tp:taxon-name></italic> sp. n. The gray area represents the approximate original distribution of Brazilian Atlantic rainforest. White area represents open environment (cerrado and caatinga).</p></caption><graphic xmlns:xlink="http://www.w3.org/1999/xlink" xlink:href="ZooKeys-230-001-g005.jpg" position="float" orientation="portrait" xlink:type="simple"/></fig></tp:treatment-sec></tp:taxon-treatment>
