# Supplementary material for: Revision, cladistic analysis and biogeography of Typhochlaena C. L. Koch, 1850, Pachistopelma Pocock, 1901 and Iridopelma Pocock, 1901 (Araneae, Theraphosidae, Aviculariinae)
Source: Zookeys. 2012 Oct 23;(230):1–94. doi: 10.3897/zookeys.230.3500 (PMC3494022; doi:10.3897/zookeys.230.3500)
Supplement: XML Treatment for Typhochlaena costae [file zookeys.230.3500-treatment6.xml]

<!DOCTYPE tp:taxon-treatment
  PUBLIC "-//TaxonX//DTD Taxonomic Treatment Publishing DTD v0 20100105//EN" "tax-treatment-NSO.dtd">
<tp:taxon-treatment xmlns:tp="http://www.plazi.org/taxpub"><tp:treatment-meta><mixed-citation publication-type="journal"><person-group><name><surname>Bertani</surname><given-names>Rogério</given-names></name></person-group><article-title>Revision, cladistic analysis and biogeography of 
                    <italic>Typhochlaena</italic> C. L. Koch, 1850, 
                    <italic>Pachistopelma</italic> Pocock, 1901 and 
                    <italic>Iridopelma</italic> Pocock, 1901 (Araneae, Theraphosidae, Aviculariinae)
                </article-title><source>Zookeys</source><day>23</day><month>10</month><year>2012</year><volume>2012</volume><issue>230</issue><fpage>1</fpage><lpage>94</lpage><pub-id pub-id-type="doi">10.3897/zookeys.230.3500</pub-id></mixed-citation></tp:treatment-meta><tp:nomenclature><tp:taxon-name>
                        <tp:taxon-name-part taxon-name-part-type="genus">Typhochlaena</tp:taxon-name-part>
                        <tp:taxon-name-part taxon-name-part-type="species">costae</tp:taxon-name-part>
                    <object-id xmlns:xlink="http://www.w3.org/1999/xlink" xlink:type="simple">urn:lsid:zoobank.org:act:1EAFD951-7AE2-46AA-9373-618A78B1A8FB</object-id>
								<object-id xmlns:xlink="http://www.w3.org/1999/xlink" xlink:type="simple">http://species-id.net/wiki/Typhochlaena_costae</object-id>
								</tp:taxon-name><tp:taxon-status xmlns:xlink="http://www.w3.org/1999/xlink" xlink:type="simple">sp. n.</tp:taxon-status><xref ref-type="fig" rid="F2">Figs 12–15</xref><xref ref-type="fig" rid="F4">, 25</xref><xref ref-type="fig" rid="F5">, 28</xref></tp:nomenclature><tp:treatment-sec sec-type="Diagnosis"><title>Diagnosis.</title><p>Males differ from those of other species by the short and slender embolus (<xref ref-type="fig" rid="F2">Figs 12–14</xref>). Females differ by the non-spiraled spermathecae, lacking lobes, diverging on their base and converging on their distal portions (<xref ref-type="fig" rid="F2">Fig. 15</xref>). Additionally, males and females have cephalothorax brown and abdomen dorsally black with two series of four red spots extending laterally. Carapace, dorsum of chelicerae and most anterior dorsal region of abdomen with very long, yellow, stiff setae (<xref ref-type="fig" rid="F4">Fig. 25</xref>).</p></tp:treatment-sec><tp:treatment-sec sec-type="Etymology"><title>Etymology.</title><p>The specific name is a matronym in honour of Miriam Costa, who collected the holotype and several other new spider species during several years she worked at Instituto Butantan.</p></tp:treatment-sec><tp:treatment-sec sec-type="Types"><title>Types.</title><p>Holotype female, Brazil, state of Tocantins, Palmas, U.H.E. Luis Eduardo Magalhães [<named-content xmlns:xlink="http://www.w3.org/1999/xlink" content-type="dwc:verbatimCoordinates" xlink:type="simple">10°12'S, 48°24'W</named-content>], 211 m.a.s.l, during faunal rescuing, M. Costa and D. Candido, 12 January 2002 (IBSP unnumbered); Paratype male, Brazil, state of Tocantins, Lajeado, (<named-content xmlns:xlink="http://www.w3.org/1999/xlink" content-type="dwc:verbatimCoordinates" xlink:type="simple">9°46'4.85"S, 48°21'6.69"W</named-content>), 226 m.a.s.l, G. Puorto, R. Martins, I. Knysak (pitfall trap), April 2002 (IBSP unnumbered).</p></tp:treatment-sec><tp:treatment-sec sec-type="Additional material examined"><title>Additional material examined.</title><p>Brazil: <italic>Maranhão/Piaui</italic> border, 1 immature, C. E. V. Toledo, February 2010 (MZSP 36880).</p></tp:treatment-sec><tp:treatment-sec sec-type="Description"><title>Description.</title><p>Holotype female (IBSP unnumbered). Carapace 6.2 long, 6.0 wide, chelicerae 2.9. Legs (femur, patella, tibia, metatarsus, tarsus, total): I: 4.1, 2.9, 2.8, 2.4, 1.9, 14.1. II: 4.0, 2.8, 2.8, 2.2, 1.7, 13.5. III: 4.1, 2.6, 2.5, 2.2, 1.8, 13.2. IV: 4.9, 2.7, 3.3, 2.9, 1.8, 15.6. Palp: 3.4, 2.2, 1.8, –, 2.3, 9.7. Mid-widths (lateral): femora I –IV = 1.4, 1.5, 1.2, 1.2, palp = 1.0; patellae I–IV = 1.4, 1.4, 1.3, 1.2, palp = 1.1; tibiae I–IV = 1.3, 1.5, 1.2, 1.2, palp = 1.3; metatarsi I–IV = 1.2, 1.3, 0.9, 0.9; tarsi I–IV = 1.2, 1.2, 1.0, 0.9, palp = 1.2. Abdomen 8.3 long, 5.5 wide. Spinnerets: PMS, 0.9 long, 0.5 wide, 0.3 apart; PLS, 1.3 basal, 0.7 middle, 0.5 distal; mid-widths (lateral), 0.9, 0.6, 0.5, respectively. Carapace: length to width 1.03. Fovea 1.4 wide. Eyes: tubercle 0.3 high, 1.2 long, 1.7 wide. Clypeus 0.3. Anterior eye row procurved, posterior slightly recurved. Eyes size and inter-distances: AME 0.4, ALE 0.5, PME 0.2, PLE 0.4, AME–AME 0.3, AME–ALE 0.2, AME–PME 0.2, ALE–ALE 1.1, ALE–PME 0.4, PME–PME 1.0, PME–PLE 0.1, PLE–PLE 1.3, ALE–PLE 1.3, AME–PLE 0.2. Ratio of eye group width to length 2.0. Maxillae: length to width: 1.9. Cuspules: 69 spread over ventral inner heel. Labium: 0.8 long, 1.3 wide, with 80–90 cuspules spaced by one diameter from each other on the anterior third. Labio-sternal groove shallow, flat, sigilla not evident. Chelicerae: basal segments with six teeth having similar size and well spaced from each other. Sternum: 2.7 long, 2.8 wide. Legs: leg formula: IV I II III. Scopula: tarsi I–III fully scopulate, IV divided by row of 6–7 setae. Metatarsi I–II<!--PageBreak--> fully scopulate; III 4/5, IV 1/3 distal scopulate. IV divided by six wide row of setae. Spines absent on all legs and palps. Urticating hairs type II (0.33 long, 0.01 wide) on the abdomen dorsum. Genitalia: paired spermathecae diverging basally and curving abruptly inwards medially (<xref ref-type="fig" rid="F2">Fig. 15</xref>). Color pattern: carapace, chelicerae and dorsum of legs and palps dark brown with light brown hairs. Coxae, labium, maxilla and legs ventrally brown. Sternum darker. Longitudinal stripes on dorsum of femora, patellae, tibiae and metatarsi light brown. Distal femora, patellae, tibiae and metatarsi with white rings. Abdomen dorsally black with two series of four red spots extending laterally. Abdomen ventrally black with three transversal grayish stripes. Carapace covered with very long, yellow, stiff setae in cephalic region and in front of eye tubercle. Same type of yellow setae on dorsum of chelicerae, in internal half area and in most anterior dorsal region of abdomen. Rest of abdomen dorsum has some long, scattered, white setae (<xref ref-type="fig" rid="F4">Fig. 25</xref>).</p></tp:treatment-sec><tp:treatment-sec sec-type="Description"><title>Description.</title><p>Paratype male (IBSP unnumbered). Carapace 6.5 long, 6.1 wide, chelicerae 2.8. Legs (femur, patella, tibia, metatarsus, tarsus, total): I: 7.0, 3.2, 5.3, 4.4, 2.7, 22.6. II: 6.4, 3.1, 4.8, 4.0, 2.3, 20.6. III: 5.7, 2.8, 4.2, 4.0, 2.4, 19.1. IV: 6.9, 2.9, 5.7, 5.8, 2.4, 23.7. Palp: 3.5, 2.0, 2.6, –, 1.1, 9.2. Mid-widths (lateral): femora I–IV = 1.2, 1.4, 1.3, 1.1, palp = 0.9; patellae I–IV = 1.2, 1.3, 1.2, 1.3, palp = 1.1; tibiae I–IV = 1.2, 1.0, 1.1, 0.9, palp = 1.1; metatarsi I–IV = 0.9, 0.9, 0.9, 0.8; tarsi I–IV = 1.0, 0.9, 1.0, 0.8, palp = 1.0. Abdomen 6.4 long, 4.0 wide. Spinnerets: PMS, 0.7 long, 0.4 wide, 0.1 apart; PLS, 0.8 basal, 0.5 middle, 0.6 distal; mid-widths (lateral), 0.8, 0.7, 0.5, respectively. Carapace: length to width 1.06. Fovea 0.9 wide. Eyes: tubercle 0.4 high, 1.2 long, 1.7 wide. Clypeus 0.1. Anterior eye row procurved, posterior straight. Eye sizes and inter-distances: AME 0.4, ALE 0.4, PME 0.2, PLE 0.3, AME–AME 0.3, AME–ALE 0.2, AME–PME 0.1, ALE–ALE 1.2, ALE–PME 0.2, PME–PME 1.0, PME–PLE 0.1, PLE–PLE 1.4, ALE–PLE 0.1, AME–PLE 0.3. Ratio of eye group width to length 2.5. Other characters as in female, except: maxillae: length to width: 1.4. Cuspules: 45 spread over ventral inner heel. Labium: 0.7 long, 1.2 wide, with 70–80 cuspules. Chelicerae: basal segments with seven teeth. Sternum: 3.0 long, 2.9 wide. Scopula: tarsi I–IV fully scopulate, IV with a few sparse setae. Metatarsi I–II 4/5 scopulate; III 1/2 distal scopulate; IV 1/3 distal scopulate. IV divided by three wide row of setae. Urticating hairs type II (0.42 to 0.68 long, 0.01 to 0.02 wide) on the abdomen dorsum. Palp: embolus 1.2 long, with a 45° curvature to the retrolateral side. Embolus basal, middle and distal width of 0.15, 0.06 and 0.05, respectively. Tegulum 0.8 long. (<xref ref-type="fig" rid="F2">Figs 12–14</xref>).</p></tp:treatment-sec><tp:treatment-sec sec-type="Distribution"><title>Distribution.</title><p>Brazil, states of Tocantins, Maranhão and Piaui (<xref ref-type="fig" rid="F5">Fig. 28</xref>).</p></tp:treatment-sec><tp:treatment-sec sec-type="Natural history"><title>Natural history.</title><p>No available data. The male was collected by pitfall trap, the female was taking during a faunal rescue in a flooded area, and the immature in fossil tree samples coming from states of Maranhão and Piauí border.</p></tp:treatment-sec><tp:treatment-sec><!--Section generated to contain objects referenced in tp:taxon-treatment.--><fig id="F2" position="float" orientation="portrait"><label>Figures 8–15.</label><caption><p><bold>8–11</bold> <italic><tp:taxon-name>Typhochlaena amma</tp:taxon-name></italic> sp. n. <bold>8–10</bold> paratype male (MNRJ 12926), left palpal bulb <bold>8</bold> prolateral <bold>9</bold> retrolateral <bold>10</bold> frontal <bold>11</bold> holotype female (MNRJ 06239), spermathecae <bold>12–15</bold> <italic><tp:taxon-name>Typhochlaena costae</tp:taxon-name></italic> sp. n. <bold>12–14</bold> paratype male (IBSP unnumbered), left palpal bulb <bold>12</bold> prolateral <bold>13</bold> retrolateral <bold>14</bold> frontal <bold>15</bold> holotype female (IBSP unnumbered), spermathecae. Scale bar = 1mm.</p></caption></fig><fig id="F4" position="float" orientation="portrait"><label>Figures 22–27.</label><caption><p><bold>22–23</bold> <italic><tp:taxon-name>Typhochlaena seladonia</tp:taxon-name></italic> C. L. Koch, 1841, habitus <bold>22</bold> female, Santa Luzia do Itanhy, state of Sergipe <bold>23</bold> immature inside its retreat in tree bark, same locality <bold>24</bold> <italic><tp:taxon-name>Typhochlaena amma</tp:taxon-name></italic> sp. n., female, Santa Teresa, state of Espirito Santo <bold>25</bold> <italic><tp:taxon-name>Typhochlaena costae</tp:taxon-name></italic> sp. n., female, Palmas, state of Tocantins <bold>26</bold> <italic><tp:taxon-name>Typhochlena curumim</tp:taxon-name></italic> sp. n., female, Areia, state of Paraiba <bold>27</bold> <italic><tp:taxon-name>Typhochlaena paschoali</tp:taxon-name></italic> sp. n., preserved female, Camacam, state of Bahia (holotype MNRJ 13723). Photos: R. Bertani.</p></caption><graphic xmlns:xlink="http://www.w3.org/1999/xlink" xlink:href="ZooKeys-230-001-g004.jpg" position="float" orientation="portrait" xlink:type="simple"/></fig><fig id="F5" position="float" orientation="portrait"><label>Figure 28.</label><caption><p>Map showing records of <italic><tp:taxon-name>Typhochlaena</tp:taxon-name></italic> species in Northestern, Central western and Southeastern Brazil. Star = <italic><tp:taxon-name>Typhochlaena seladonia</tp:taxon-name></italic> C. L. Koch, 1841, square = <italic><tp:taxon-name>Typhochlaena costae</tp:taxon-name></italic> sp. n., diamond = <italic><tp:taxon-name>Typhochlaena curumim</tp:taxon-name></italic> sp. n., triangle = <italic><tp:taxon-name>Typhochlaena paschoali</tp:taxon-name></italic> sp. n., circle = <italic><tp:taxon-name>Typhochlaena amma</tp:taxon-name></italic> sp. n. The gray area represents the approximate original distribution of Brazilian Atlantic rainforest. White area represents open environment (cerrado and caatinga).</p></caption><graphic xmlns:xlink="http://www.w3.org/1999/xlink" xlink:href="ZooKeys-230-001-g005.jpg" position="float" orientation="portrait" xlink:type="simple"/></fig></tp:treatment-sec></tp:taxon-treatment>
