# Supplementary material for: Revision, cladistic analysis and biogeography of Typhochlaena C. L. Koch, 1850, Pachistopelma Pocock, 1901 and Iridopelma Pocock, 1901 (Araneae, Theraphosidae, Aviculariinae)
Source: Zookeys. 2012 Oct 23;(230):1–94. doi: 10.3897/zookeys.230.3500 (PMC3494022; doi:10.3897/zookeys.230.3500)
Supplement: XML Treatment for Pachistopelma [file zookeys.230.3500-treatment7.xml]

<!DOCTYPE tp:taxon-treatment
  PUBLIC "-//TaxonX//DTD Taxonomic Treatment Publishing DTD v0 20100105//EN" "tax-treatment-NSO.dtd">
<tp:taxon-treatment xmlns:tp="http://www.plazi.org/taxpub"><tp:treatment-meta><mixed-citation publication-type="journal"><person-group><name><surname>Bertani</surname><given-names>Rogério</given-names></name></person-group><article-title>Revision, cladistic analysis and biogeography of 
                    <italic>Typhochlaena</italic> C. L. Koch, 1850, 
                    <italic>Pachistopelma</italic> Pocock, 1901 and 
                    <italic>Iridopelma</italic> Pocock, 1901 (Araneae, Theraphosidae, Aviculariinae)
                </article-title><source>Zookeys</source><day>23</day><month>10</month><year>2012</year><volume>2012</volume><issue>230</issue><fpage>1</fpage><lpage>94</lpage><pub-id pub-id-type="doi">10.3897/zookeys.230.3500</pub-id></mixed-citation></tp:treatment-meta><tp:nomenclature><tp:taxon-name>
                        <tp:taxon-name-part taxon-name-part-type="genus">Pachistopelma</tp:taxon-name-part>
                    <object-id xmlns:xlink="http://www.w3.org/1999/xlink" xlink:type="simple">http://species-id.net/wiki/Pachistopelma</object-id>
								</tp:taxon-name><tp:taxon-authority>Pocock, 1901</tp:taxon-authority><xref ref-type="fig" rid="F6">Figs 29</xref><xref ref-type="fig" rid="F7"/><xref ref-type="fig" rid="F8"/><xref ref-type="fig" rid="F9"/><xref ref-type="fig" rid="F10"/><xref ref-type="fig" rid="F11"/><xref ref-type="fig" rid="F12"/><xref ref-type="fig" rid="F13"/><xref ref-type="fig" rid="F14"/><xref ref-type="fig" rid="F15">–80</xref><tp:nomenclature-citation-list><tp:nomenclature-citation><tp:taxon-name>Pachistopelma</tp:taxon-name><comment><xref ref-type="bibr" rid="B49">Pocock 1901</xref>:548; <xref ref-type="bibr" rid="B38">Mello-Leitão 1923</xref>:336; <xref ref-type="bibr" rid="B53">Roewer 1942</xref>:256; <xref ref-type="bibr" rid="B51">Raven 1985</xref>:119; <xref ref-type="bibr" rid="B48">Platnick 2012</xref>.</comment></tp:nomenclature-citation><tp:nomenclature-citation><tp:taxon-name>Pachystopelma</tp:taxon-name><comment>: <xref ref-type="bibr" rid="B67">Simon 1903</xref>:959; <xref ref-type="bibr" rid="B46">Petrunkevitch 1911</xref>:82.</comment></tp:nomenclature-citation></tp:nomenclature-citation-list></tp:nomenclature><tp:treatment-sec sec-type="Type species"><title>Type species.</title><p><italic><tp:taxon-name>Pachistopelma rufonigrum</tp:taxon-name></italic> Pocock, 1901, by original designation.</p></tp:treatment-sec><tp:treatment-sec sec-type="Diagnosis"><title>Diagnosis.</title><p>Male and female <italic><tp:taxon-name>Pachistopelma</tp:taxon-name></italic> differ from most other aviculariines, except <italic><tp:taxon-name>Ephebopus</tp:taxon-name></italic>, <italic><tp:taxon-name>Tapinauchenius</tp:taxon-name></italic> and <italic><tp:taxon-name>Psalmopoeus</tp:taxon-name></italic> by the straight to sligthly procurved first eye row (<xref ref-type="fig" rid="F7">Fig. 37</xref>). <italic><tp:taxon-name>Pachistopelma</tp:taxon-name></italic> males differ from these genera by having a spinose spur on tibia I and females differ by having a dorso-ventrally flattened abdomen in combination with paired long spermathecae with a slight curvature medially and lacking constrictions or lobes. Additionally, males and females differ from these genera by both the absence of leg spines and the presence of urticating type II hair on the abdomen dorsum (except in mature females, that lack them).</p></tp:treatment-sec><tp:treatment-sec sec-type="Description"><title>Description.</title><p>Carapace longer than wide; cephalic region low (mainly in female) (<xref ref-type="fig" rid="F7">Fig. 34</xref>). Cephalic and thoracic striae hardly distinct. Fovea shallow, straight. Chelicerae without rastellum. Eye tubercle low (mainly in female), wider than long (<xref ref-type="fig" rid="F7">Fig. 36</xref>). Clypeus absent (<xref ref-type="fig" rid="F7">Fig. 37</xref>). Anterior eye row straight in female, slightly procurved in male (<xref ref-type="fig" rid="F7">Fig. 37</xref>). Labium wider than long, with 80–150 cuspules concentrated on anterior half. Maxillary lyra absent. Maxilla subrectangular, anterior lobe distinctly produced into conical process, inner angle bearing numerous cuspules (130–200). Sternum longer than wide. Posterior angle not separating coxae IV. Posterior sigilla submarginal, less than one diameter from margin. Leg formula: IV I II III. Clavate trichobothria on distal 2/3 of tarsi I–IV. STC of males and femalewithout teeth. Tarsi I–IV fully scopulated. Scopulae of tarsi and metatarsi I–II extended very laterally giving them a spatulate appearance. Femur IV without retrolateral scopula. Legs lacking spines. Posterior median spinneret with distal article digitiform (<xref ref-type="fig" rid="F7">Fig. 39</xref>). Abdomen dorso-ventrally flattened in female (<xref ref-type="fig" rid="F7">Figs 34–35</xref>). Stridulatory setae absent. Male spur on tibia I, consists of a low elevation with numerous spiniform setae on its tip (<xref ref-type="fig" rid="F6">Fig. 33</xref>). Male palpal bulb globose narrowing abruptly forming long slender embolus, 3 times longer than tegulum length, with a curvature of roughly 45° to retrolateral side, keels absent, tegulum without prolateral depression (<xref ref-type="fig" rid="F6">Figs 29–31</xref>). Two long, uniform, weakly sclerotized spermathecae with slight curvature in their middle (<xref ref-type="fig" rid="F6">Fig. 32</xref>). Cymbium with a short spiniform process (<xref ref-type="fig" rid="F9">Fig. 49</xref>). Type II of urticating hair on abdomen dorsum of immatures and males, absent in mature females.</p><fig id="F6" position="float" orientation="portrait"><label>Figures 29–33.</label><caption><p><italic><tp:taxon-name>Pachistopelma rufonigrum</tp:taxon-name></italic> Pocock, 1901 <bold>29–32</bold> male (MNRJ 06247), left palpal bulb <bold>29</bold> prolateral <bold>30</bold> retrolateral <bold>31</bold> frontal <bold>32</bold> male tibial spur of left leg I <bold>33</bold> female (MNRJ 06246) spermathecae. Scale bar = 1mm.</p></caption><graphic xmlns:xlink="http://www.w3.org/1999/xlink" xlink:href="ZooKeys-230-001-g006.jpg" position="float" orientation="portrait" xlink:type="simple"/></fig><fig id="F7" position="float" orientation="portrait"><label>Figures 34–39.</label><caption><p><italic><tp:taxon-name>Pachistopelma rufonigrum</tp:taxon-name></italic> Pocock, 1901, female (MNRJ 06246) <bold>34</bold> carapace and abdomen, lateral <bold>35</bold> abdomen, dorsal <bold>36–37</bold> eye tubercle <bold>36</bold> lateral <bold>37</bold> dorsal <bold>38</bold> labium and sternum <bold>39</bold> spinnerets, ventral. Scale bar = 1mm.</p></caption><graphic xmlns:xlink="http://www.w3.org/1999/xlink" xlink:href="ZooKeys-230-001-g007.jpg" position="float" orientation="portrait" xlink:type="simple"/></fig><fig id="F8" position="float" orientation="portrait"><label>Figures 40–45.</label><caption><p><italic><tp:taxon-name>Pachistopelma rufonigrum</tp:taxon-name></italic> Pocock, 1901, habitus <bold>40–43</bold> immatures in progression <bold>44</bold>  female <bold>45</bold> male, all from E.E. Murici, Murici, state of Alagoas. Photos: R. Bertani. Scale bar = 10 mm.</p></caption><graphic xmlns:xlink="http://www.w3.org/1999/xlink" xlink:href="ZooKeys-230-001-g008.jpg" position="float" orientation="portrait" xlink:type="simple"/></fig><fig id="F9" position="float" orientation="portrait"><label>Figures 46–51.</label><caption><p><italic><tp:taxon-name>Pachistopelma bromelicola</tp:taxon-name></italic> sp. n. <bold>46–50</bold> male, holotype (MNRJ 06241) left palpal bulb <bold>46</bold> retrolateral, <bold>47</bold> prolateral, <bold>48</bold> frontal <bold>49</bold> male cymbium showing protuberance <bold>50</bold> male tibial spur of left leg I <bold>51</bold> female paratype (MNRJ 06242) spermathecae. Scale bar = 1mm.</p></caption><graphic xmlns:xlink="http://www.w3.org/1999/xlink" xlink:href="ZooKeys-230-001-g009.jpg" position="float" orientation="portrait" xlink:type="simple"/></fig></tp:treatment-sec><tp:treatment-sec sec-type="Species included"><title>Species included.</title><p><italic><tp:taxon-name>Pachistopelma rufonigrum</tp:taxon-name></italic> Pocock, 1901 (<xref ref-type="fig" rid="F6">Figs 29</xref><xref ref-type="fig" rid="F7"/><xref ref-type="fig" rid="F8">–45</xref>, <xref ref-type="fig" rid="F11">58–61</xref>, <xref ref-type="fig" rid="F12">67</xref><xref ref-type="fig" rid="F13">–68</xref>, <xref ref-type="fig" rid="F15">76–77</xref>), <italic><tp:taxon-name>Pachistopelma bromelicola</tp:taxon-name></italic> sp. n. (<xref ref-type="fig" rid="F9">Figs 46</xref><xref ref-type="fig" rid="F10">–57</xref>, <xref ref-type="fig" rid="F11">62</xref><xref ref-type="fig" rid="F13">–68</xref>, <xref ref-type="fig" rid="F15">75, 78–80</xref>).</p><fig id="F10" position="float" orientation="portrait"><label>Figures 52–57.</label><caption><p><italic><tp:taxon-name>Pachistopelma bromelicola</tp:taxon-name></italic> sp. n., habitus <bold>52–55</bold> immatures in progression <bold>56</bold> female <bold>57</bold> male, all from RPPN Sapiranga, Mata de São João, state of Bahia, except male, from Jeremoabo, state of Bahia. Photos: R. Bertani. Scale bar = 10 mm.</p></caption><graphic xmlns:xlink="http://www.w3.org/1999/xlink" xlink:href="ZooKeys-230-001-g010.jpg" position="float" orientation="portrait" xlink:type="simple"/></fig><fig id="F11" position="float" orientation="portrait"><label>Figures 58–65.</label><caption><p>Variation in spermathecae. <bold>58–60</bold> <italic><tp:taxon-name>Pachistopelma rufonigrum</tp:taxon-name></italic> Pocock, 1901 <bold>58</bold> Alhandra, state of Paraiba (MZSP 10839) <bold>59</bold> Mamanguape, state of Paraíba (IBSP 9756) <bold>60</bold> Igarassu, state of Pernambuco (MZSP 10862) <bold>61–65</bold> <italic><tp:taxon-name>Pachistopelma bromelicola</tp:taxon-name></italic> sp. n. <bold>61</bold> Nossa Senhora da Glória, state of Sergipe (IBSP ref 28482) <bold>62–64</bold> Santo Amaro das Brotas, state of Sergipe (MZSP 10847, 10847, 10846) <bold>65</bold> Maracás, state of Bahia (IBSP 7889). Scale bar = 1mm.</p></caption><graphic xmlns:xlink="http://www.w3.org/1999/xlink" xlink:href="ZooKeys-230-001-g011.jpg" position="float" orientation="portrait" xlink:type="simple"/></fig><fig id="F12" position="float" orientation="portrait"><label>Figures 66–67.</label><caption><p>Female leg IV retrolateral view <bold>66</bold> <italic><tp:taxon-name>Pachistopelma bromelicola</tp:taxon-name></italic> sp. n. <bold>67</bold> <italic><tp:taxon-name>Pachistopelma rufonigrum</tp:taxon-name></italic> Pocock, 1901.</p></caption><graphic xmlns:xlink="http://www.w3.org/1999/xlink" xlink:href="ZooKeys-230-001-g012.jpg" position="float" orientation="portrait" xlink:type="simple"/></fig></tp:treatment-sec><tp:treatment-sec sec-type="Distribution"><title>Distribution and habitat.</title><p>Northeastern Brazil, from the state of Rio Grande do Norte [6°22'S] to state of Bahia [13°25'S], mostly in the coastal region (<xref ref-type="fig" rid="F13">Fig. 68</xref>). Both species of <italic><tp:taxon-name>Pachistopelma</tp:taxon-name></italic> inhabit tank bromeliads exclusively, e. g. <italic><tp:taxon-name>Aechmea aquilega</tp:taxon-name></italic><!--PageBreak--> (<xref ref-type="bibr" rid="B19">Dias et al. 2000</xref>, <xref ref-type="bibr" rid="B60">Santos et al. 2004</xref>); <italic><tp:taxon-name>Hohenbergia stellata</tp:taxon-name></italic>, <italic><tp:taxon-name>Hohenbergia ridley</tp:taxon-name></italic> (<xref ref-type="bibr" rid="B19">Dias et al. 2000</xref>); <italic><tp:taxon-name>Hohenbergia ramageana</tp:taxon-name></italic> and <italic><tp:taxon-name>Avicularia lingulata</tp:taxon-name></italic> (<xref ref-type="bibr" rid="B60">Santos et al. 2004</xref>) (<xref ref-type="fig" rid="F14">Figs 69</xref><xref ref-type="fig" rid="F15">–80</xref>) which can be found in very distinct habitats such as restinga (<xref ref-type="fig" rid="F14">Figs 72–74</xref>), caatinga or even rainforest (<xref ref-type="fig" rid="F14">Figs 69–71</xref>). In the last case, the spiders were in bromeliads that grow mainly on rocky outcrops exposed to direct and intense sunlight.</p><fig id="F13" position="float" orientation="portrait"><caption><p><bold>Figure 68.</bold> Map showing records of <italic><tp:taxon-name>Pachistopelma</tp:taxon-name></italic> species on Northeastern Brazil. Losangle = <italic><tp:taxon-name>Pachistopelma rufonigrum</tp:taxon-name></italic>, star = <italic><tp:taxon-name>Pachistopelma bromelicola</tp:taxon-name></italic> sp. n. The gray area represents the approximate original distribution of Brazilian Atlantic rainforest. White area represents open environments (cerrado and caatinga).</p></caption><graphic xmlns:xlink="http://www.w3.org/1999/xlink" xlink:href="ZooKeys-230-001-g013.jpg" position="float" orientation="portrait" xlink:type="simple"/></fig><fig id="F14" position="float" orientation="portrait"><label>Figures 69–74.</label><caption><p><italic><tp:taxon-name>Pachistopelma</tp:taxon-name></italic> spp. habitats <bold>69–71</bold> E. E. Murici, Murici, state of Alagoas <bold>69</bold> general view of a hill covered with Brazilian Atlantic rainforest and showing rocky formation on its tip, lower, yellowish area is a secondary grassland <bold>70</bold> same, viewed from its tip and showing bromeliads on the lower right of the photo <bold>71</bold> details of the rocky area with bromeliads intermixed with Brazilian Atlantic rainforest <bold>72–74</bold> Itabaiana National Park, Areia Branca, state of Sergipe, sandy areas resembling “restinga” vegetation with bromeliad “islands”. Photos: R. Bertani.</p></caption><graphic xmlns:xlink="http://www.w3.org/1999/xlink" xlink:href="ZooKeys-230-001-g014.jpg" position="float" orientation="portrait" xlink:type="simple"/></fig><fig id="F15" position="float" orientation="portrait"><label>Figures 75–80.</label><caption><p><italic><tp:taxon-name>Pachistopelma</tp:taxon-name></italic> spp. microhabitats <bold>75, 79–80</bold> <italic><tp:taxon-name>Pachistopelma bromelicola</tp:taxon-name></italic> sp. n. <bold>75</bold> Itabaiana National Park, Areia Branca, state of Sergipe <bold>79–80</bold> RPPN Sapiranga, São João da Mata, state of Bahia <bold>79</bold> closed retreat has a female with eggsac <bold>80</bold> same retreat opened <bold>76–78</bold> <italic><tp:taxon-name>Pachistopelma rufonigrum</tp:taxon-name></italic> Pocock, 1901, E. E. Murici, Murici, state of Alagoas. Photos: R. Bertani.</p></caption><graphic xmlns:xlink="http://www.w3.org/1999/xlink" xlink:href="ZooKeys-230-001-g015.jpg" position="float" orientation="portrait" xlink:type="simple"/></fig></tp:treatment-sec><tp:treatment-sec sec-type="Color pattern ontogeny"><title>Color pattern ontogeny.</title><p><italic><tp:taxon-name>Pachistopelma</tp:taxon-name></italic> juveniles possess a metallic green general pattern, and the dorsum of abdomen having a black longitudinal central stripe and five lateral black stripes that may connect with the central stripe. Adults are brownish to pinkish or blackish, without abdominal pattern (<xref ref-type="fig" rid="F8">Figs 40–45</xref>, <xref ref-type="fig" rid="F10">52–57</xref>).</p></tp:treatment-sec><tp:treatment-sec sec-type="Remarks"><title>Remarks.</title><p><italic><tp:taxon-name>Pachistopelma concolor</tp:taxon-name></italic> Caporiacco, 1947, lectotype (herein designated), immature male, Guyana, Campo di Marlissa, 31 December (MZUF 507); paralec<!--PageBreak-->totype, immature, Guyana, Campo I Demerara (MZUF 505), deposited in Museo Zoologico “La Specola”, Firenze, examined. Specimens have spines on apex of tibiae and metatarsi, lack urticating hair both on abdomen dorsum as well as on prolateral distal femur of palp, first ocular eye row is almost straight, and maxillary lyra is absent. This combination of characters is diagnostic for <italic><tp:taxon-name>Tapinauchenius</tp:taxon-name></italic>, and, therefore, <italic><tp:taxon-name>Pachistopelma concolor</tp:taxon-name></italic> Caporiacco, 1947 is transferred to <italic><tp:taxon-name>Tapinauchenius concolor</tp:taxon-name></italic> (Caporiacco, 1947) comb. n.</p></tp:treatment-sec><tp:treatment-sec sec-type="Key to species of Pachistopelma"><title>Key to species of <italic><tp:taxon-name>Pachistopelma</tp:taxon-name></italic></title><table-wrap content-type="key" position="anchor" orientation="portrait"><table><tbody><tr><td rowspan="1" colspan="1">1</td><td rowspan="1" colspan="1">Metatarsus IV incrassate, with stiff setae (<xref ref-type="fig" rid="F12">Fig. 66</xref>); general coloration dark (<xref ref-type="fig" rid="F10">Fig. 56</xref>), male with longer setae on legs whitish and abdomen dorsum reddish (<xref ref-type="fig" rid="F10">Fig. 57</xref>)</td><td rowspan="1" colspan="1"><italic><tp:taxon-name>Pachistopelma bromelicola</tp:taxon-name></italic> sp. n.</td></tr><tr><td rowspan="1" colspan="1">–</td><td rowspan="1" colspan="1">Metatarsus IV not incrassate, with long and flexible reddish setae (<xref ref-type="fig" rid="F12">Fig. 67</xref>); general coloration dark brown with pinkish setae (<xref ref-type="fig" rid="F8">Figs 44–45</xref>)</td><td rowspan="1" colspan="1"><italic><tp:taxon-name>Pachistopelma rufonigrum</tp:taxon-name></italic></td></tr></tbody></table></table-wrap></tp:treatment-sec><ref-list><ref id="B49"><mixed-citation xmlns:xlink="http://www.w3.org/1999/xlink" xlink:type="simple"><person-group><name name-style="western"><surname>Pocock</surname><given-names>RI</given-names></name></person-group> (<year>1901</year>)<article-title> Some new and old genera of South American Aviculariidae.</article-title><source>Annals and Magazine of Natural History </source><volume>7</volume>: <fpage>540</fpage>-<lpage>555</lpage>. doi: <ext-link ext-link-type="uri" xlink:href="http://dx.doi.org/10.1080/03745480109443359" xlink:type="simple">10.1080/03745480109443359</ext-link></mixed-citation></ref><ref id="B38"><mixed-citation xmlns:xlink="http://www.w3.org/1999/xlink" xlink:type="simple"><person-group><name name-style="western"><surname>Mello-Leitão</surname><given-names>CF</given-names></name></person-group> (<year>1923</year>)<article-title> Theraphosoideas do Brasil.</article-title><source>Revista do Museu Paulista </source><volume>13</volume>: <fpage>1</fpage>-<lpage>438</lpage>.</mixed-citation></ref><ref id="B53"><mixed-citation xmlns:xlink="http://www.w3.org/1999/xlink" xlink:type="simple"><person-group><name name-style="western"><surname>Roewer</surname><given-names>CF</given-names></name></person-group> (<year>1942</year>)<article-title> Katalog der Araneae von 1758 bis 1940.</article-title><source>Bremen, </source><volume>1</volume>: <fpage>1</fpage>-<lpage>1040</lpage>.</mixed-citation></ref><ref id="B51"><mixed-citation xmlns:xlink="http://www.w3.org/1999/xlink" xlink:type="simple"><person-group><name name-style="western"><surname>Raven</surname><given-names>RJ</given-names></name></person-group> (<year>1985</year>)<source> The spider infraorder Mygalomorphae (Araneae): cladistics and systematics. Bulletin of American Museum of Natural History 182: 1–180. <ext-link ext-link-type="uri" xlink:href="http://digitallibrary.amnh.org/dspace/handle/2246/955" xlink:type="simple">http://digitallibrary.amnh.org/dspace/handle/2246/955</ext-link></source></mixed-citation></ref><ref id="B48"><mixed-citation xmlns:xlink="http://www.w3.org/1999/xlink" xlink:type="simple"><person-group><name name-style="western"><surname>Platnick</surname><given-names>NI</given-names></name></person-group> (<year>2012</year>)<source> The world spider catalog version 12.5. American Museum of Natural History. Available from: <ext-link ext-link-type="uri" xlink:href="http://research.amnh.org/iz/spiders/catalog" xlink:type="simple">http://research.amnh.org/iz/spiders/catalog</ext-link> , </source>doi: <ext-link ext-link-type="uri" xlink:href="http://dx.doi.org/10.5531/db.iz.0001" xlink:type="simple">10.5531/db.iz.0001</ext-link> [accessed June 2012].</mixed-citation></ref><ref id="B67"><mixed-citation xmlns:xlink="http://www.w3.org/1999/xlink" xlink:type="simple"><person-group><name name-style="western"><surname>Simon</surname><given-names>E.</given-names></name></person-group> (<year>1903</year>)<article-title> Histoire naturelle des araignées.</article-title><source>Paris, Librarie Encyclopédique de Roret, </source><volume>2</volume>: <fpage>669</fpage>-<lpage>1080</lpage>.</mixed-citation></ref><ref id="B46"><mixed-citation xmlns:xlink="http://www.w3.org/1999/xlink" xlink:type="simple"><person-group><name name-style="western"><surname>Petrunkevitch</surname><given-names>A</given-names></name></person-group> (<year>1911</year>)<source> A synonymic index-catalogue of spiders of North, Central and South America with all adjacent islands, Greenland, Bermuda, West Indies, Terra del Fuego, Galapagos, etc. Bulletin of American Museum of Natural History 29: 1–791. <ext-link ext-link-type="uri" xlink:href="http://digitallibrary.amnh.org/dspace/handle/2246/1135" xlink:type="simple">http://digitallibrary.amnh.org/dspace/handle/2246/1135</ext-link></source>doi: <ext-link ext-link-type="uri" xlink:href="http://dx.doi.org/10.5962/bhl.title.23819" xlink:type="simple">10.5962/bhl.title.23819</ext-link></mixed-citation></ref><ref id="B19"><mixed-citation xmlns:xlink="http://www.w3.org/1999/xlink" xlink:type="simple"><person-group><name name-style="western"><surname>Dias</surname><given-names>SC</given-names></name><name name-style="western"><surname>Brescovit</surname><given-names>AD</given-names></name><name name-style="western"><surname>Santos</surname><given-names>LT</given-names></name><name name-style="western"><surname>Couto</surname><given-names>ECG</given-names></name></person-group> (<year>2000</year>)<source> Aranhas em bromélias de duas restingas do estado de Sergipe, Brasil. Biologia Geral e Experimental 1: 22–24. <ext-link ext-link-type="uri" xlink:href="http://www.biologiageralexperimental.bio.br/temas/aranhas/1.pdf" xlink:type="simple">http://www.biologiageralexperimental.bio.br/temas/aranhas/1.pdf</ext-link></source></mixed-citation></ref><ref id="B60"><mixed-citation xmlns:xlink="http://www.w3.org/1999/xlink" xlink:type="simple"><person-group><name name-style="western"><surname>Santos</surname><given-names>RL</given-names></name><name name-style="western"><surname>Almeida</surname><given-names>MG</given-names></name><name name-style="western"><surname>Tinoco</surname><given-names>LDS</given-names></name><name name-style="western"><surname>Martins</surname><given-names>LB</given-names></name><name name-style="western"><surname>Maia</surname><given-names>MG</given-names></name></person-group> (<year>2004</year>)<article-title> Biogeography and conservation of the bromeliad tarantula <italic>Pachistopelma rufonigrum</italic> (Araneae, Theraphosidae) in Rio Grande do Norte, Brazil.</article-title><source>Journal of the Bromeliad Society </source><volume>54</volume>: <fpage>153</fpage>-<lpage>157</lpage>.</mixed-citation></ref></ref-list></tp:taxon-treatment>
