# Supplementary material for: Revision, cladistic analysis and biogeography of Typhochlaena C. L. Koch, 1850, Pachistopelma Pocock, 1901 and Iridopelma Pocock, 1901 (Araneae, Theraphosidae, Aviculariinae)
Source: Zookeys. 2012 Oct 23;(230):1–94. doi: 10.3897/zookeys.230.3500 (PMC3494022; doi:10.3897/zookeys.230.3500)
Supplement: XML Treatment for Pachistopelma rufonigrum [file zookeys.230.3500-treatment8.xml]

<!DOCTYPE tp:taxon-treatment
  PUBLIC "-//TaxonX//DTD Taxonomic Treatment Publishing DTD v0 20100105//EN" "tax-treatment-NSO.dtd">
<tp:taxon-treatment xmlns:tp="http://www.plazi.org/taxpub"><tp:treatment-meta><mixed-citation publication-type="journal"><person-group><name><surname>Bertani</surname><given-names>Rogério</given-names></name></person-group><article-title>Revision, cladistic analysis and biogeography of 
                    <italic>Typhochlaena</italic> C. L. Koch, 1850, 
                    <italic>Pachistopelma</italic> Pocock, 1901 and 
                    <italic>Iridopelma</italic> Pocock, 1901 (Araneae, Theraphosidae, Aviculariinae)
                </article-title><source>Zookeys</source><day>23</day><month>10</month><year>2012</year><volume>2012</volume><issue>230</issue><fpage>1</fpage><lpage>94</lpage><pub-id pub-id-type="doi">10.3897/zookeys.230.3500</pub-id></mixed-citation></tp:treatment-meta><tp:nomenclature><tp:taxon-name>
                        <tp:taxon-name-part taxon-name-part-type="genus">Pachistopelma</tp:taxon-name-part>
                        <tp:taxon-name-part taxon-name-part-type="species">rufonigrum</tp:taxon-name-part>
                    <object-id xmlns:xlink="http://www.w3.org/1999/xlink" xlink:type="simple">http://species-id.net/wiki/Pachistopelma_rufonigrum</object-id>
								</tp:taxon-name><tp:taxon-authority>Pocock, 1901</tp:taxon-authority><xref ref-type="fig" rid="F6">Figs 29</xref><xref ref-type="fig" rid="F7"/><xref ref-type="fig" rid="F9">–45</xref><xref ref-type="fig" rid="F11">, 58–60</xref><xref ref-type="fig" rid="F12">, 67</xref><xref ref-type="fig" rid="F13">–68</xref><xref ref-type="fig" rid="F15">, 76–77</xref><tp:nomenclature-citation-list><tp:nomenclature-citation><tp:taxon-name>Pachistopelma rufonigrum</tp:taxon-name><comment><xref ref-type="bibr" rid="B49">Pocock 1901</xref>:548; <xref ref-type="bibr" rid="B38">Mello-Leitão 1923</xref>:337; <xref ref-type="bibr" rid="B53">Roewer 1942</xref>:256; <xref ref-type="bibr" rid="B48">Platnick 2012</xref>.</comment></tp:nomenclature-citation><tp:nomenclature-citation><tp:taxon-name>Pachystopelma rufonigrum</tp:taxon-name><comment>: <xref ref-type="bibr" rid="B67">Simon 1903</xref>:959; <xref ref-type="bibr" rid="B46">Petrunkevitch 1911</xref>:82.</comment></tp:nomenclature-citation><tp:nomenclature-citation><tp:taxon-name>Avicularia pulchra</tp:taxon-name><comment><xref ref-type="bibr" rid="B40">Mello-Leitão 1933</xref>:171, f. 33. <bold>syn. n.</bold></comment></tp:nomenclature-citation><tp:nomenclature-citation><tp:taxon-name>Avicularia recifiensis</tp:taxon-name><comment><xref ref-type="bibr" rid="B72">Struchen and Brändle 1996</xref>:2, f 1–4. <bold>syn. n.</bold></comment></tp:nomenclature-citation></tp:nomenclature-citation-list></tp:nomenclature><tp:treatment-sec sec-type="Diagnosis"><title>Diagnosis.</title><p>Males and females differ from <italic><tp:taxon-name>Pachistopelma bromelicola</tp:taxon-name></italic> sp. n. by the slender metatarsi IV without stiff bristles (<xref ref-type="fig" rid="F12">Fig. 67</xref>) and legs pinkish with black tarsi (<xref ref-type="fig" rid="F8">Figs 43–45</xref>).</p></tp:treatment-sec><tp:treatment-sec sec-type="Types"><title>Types.</title><p>Lectotype (herein designated) a dissected adult female and 8 paralectotypes (herein designated), comprising 4 females, 2 males and 2 immatures fom Iguarassu, Brazil, G. A. Ramage, BMNH 1888.47, examined.</p></tp:treatment-sec><tp:treatment-sec sec-type="Additional material examined"><title>Additional material examined.</title><p>BRAZIL: <italic>Rio Grande do Norte</italic>: Baia Formosa [<named-content xmlns:xlink="http://www.w3.org/1999/xlink" content-type="dwc:verbatimCoordinates" xlink:type="simple">6°22'S, 35°00'W</named-content>], inside bromeliads, 1 female, 8 immatures, A. L. Castro, 29 January 1964 (MNRJ 12922); Natal, road to Zumbi [<named-content xmlns:xlink="http://www.w3.org/1999/xlink" content-type="dwc:verbatimCoordinates" xlink:type="simple">5°42'S, 35°16'W</named-content>], 1 female, 3 immatures, M. Aranha, M. Uvana, M. C. B. Pereira, H. R. Silva, 1 February 1989 (MNRJ 13750); <italic>Paraíba</italic>: Alhandra [<named-content xmlns:xlink="http://www.w3.org/1999/xlink" content-type="dwc:verbatimCoordinates" xlink:type="simple">7°26'S, 34°54'W</named-content>], inside bromeliads, 1 female, 44 immatures, Exp. ABC MZUSP, 8 May 1971 (MZSP 10839); same data, 1 female, 2 immatures (MZSP 28579); Igarassú [<named-content xmlns:xlink="http://www.w3.org/1999/xlink" content-type="dwc:verbatimCoordinates" xlink:type="simple">7°50'S, 34°54'W</named-content>], 2 females, 4 immatures, Vanzolini, 7 June 1963 (MZSP 10862); Mamanguape, Reserva Biológica de Mamanguape [<named-content xmlns:xlink="http://www.w3.org/1999/xlink" content-type="dwc:verbatimCoordinates" xlink:type="simple">6°47'S, 34°59'W</named-content>], inside bromeliads, 1 male, 2 females, Cascone and Alonso, 31 October 1982 (IBSP 9756); same data, 4 immatures (IBSP 14276); <italic>Pernambuco</italic>: Agrestina, Serra da Quitéria [<named-content xmlns:xlink="http://www.w3.org/1999/xlink" content-type="dwc:verbatimCoordinates" xlink:type="simple">8°27'S, 35°56'W</named-content>], inside bromeliads, 1 female, 2 i<!--PageBreak--><!--PageBreak-->mmatures, Exp. ABC MZUSP, 15 May 1971 (MZSP 28580); Rio Formoso, Estação Ecológica de Saltinho [<named-content xmlns:xlink="http://www.w3.org/1999/xlink" content-type="dwc:verbatimCoordinates" xlink:type="simple">8°43'S, 35°10'W</named-content>], 1 immature, 12 May 1969 (IBSP 3986B); <italic>Alagoas</italic>: Murici, Estação Ecológica de Murici, Triunfo (<named-content xmlns:xlink="http://www.w3.org/1999/xlink" content-type="dwc:verbatimCoordinates" xlink:type="simple">9°14'9.52"S, 35°48'0.25"W</named-content>), 245 m.a.s.l., inside bromeliads, 3 immatures, R. Bertani, R. H. Nagahama, D. R. M Ortega, 11 August 2006 (MNRJ 06244); same data, 5 immatures, 2 males, 1 female, 12 August 2006 (MNRJ 06245); same data, 6 immatures, 1 male, 5 females, 13 August 2006 (MNRJ 06246); Jitituba (<named-content xmlns:xlink="http://www.w3.org/1999/xlink" content-type="dwc:verbatimCoordinates" xlink:type="simple">9°14'9.52"S, 35°48'0.25"W</named-content>), 295 m.a.s.l., inside bromeliads, 2 males, 3 females, R. Bertani, R. H. Nagahama, D. R. M Ortega, 14 August 2006 (MNRJ 06247); Fazenda Santa Fé (<named-content xmlns:xlink="http://www.w3.org/1999/xlink" content-type="dwc:verbatimCoordinates" xlink:type="simple">9°26'1.83"S, 35°50'3.93"W</named-content>), 362 m.a.s.l., inside bromeliads, 1 male, 2 females, R. Bertani, R. H. Nagahama, D. R. M. Ortega, 15 August 2006 (MNRJ 06248); Passo do Camaragibe, Fazenda Santa Justina [<named-content xmlns:xlink="http://www.w3.org/1999/xlink" content-type="dwc:verbatimCoordinates" xlink:type="simple">9°14'S, 35°29'W</named-content>], 2 females, 1 immature, H. R. Silva and C. A. Caetano, 13–18 January 1988 (MNRJ 1781).</p></tp:treatment-sec><tp:treatment-sec sec-type="Redescription"><title>Redescription.</title><p>Female (MNRJ 06246, Al 1110) from Brazil, state of Alagoas, Murici, Estação Ecológica de Murici. Carapace 15.1 long, 13.3 wide, chelicerae 7.3. Legs (femur, patella, tibia, metatarsus, tarsus, total): I: 9.7, 6.6, 7.3, 6.8, 4.1, 34.5. II: 9.2, 6.3, 6.8, 6.5, 3.9, 32.7. III: 8.8, 5.5, 6.3, 6.8, 4.0, 31.4. IV: 11.0, 6.1, 9.1, 9.7, 4.3, 40.2. Palp: 7.3, 4.7, 4.8, –, 5.1, 21.9. Mid-widths (lateral): femora I–IV=2.8, 2.8, 3.0, 3.1, palp=2.4; patellae I–IV=2.7, 2.8, 2.8, 2.9, palp=2.4; tibiae I–IV=2.4, 2.5, 2.4, 2.8, palp=2.3; metatarsi I–IV=1.9, 1.9, 1.8, 1.7; tarsi I–IV=1.8, 1.8, 1.7, 1.9, palp=2.0. Abdomen 14.5 long, 12.0 wide. Spinnerets: PMS, 1.8 long, 0.7 wide, 0.3 apart; PLS, 2.7 basal, 2.1 middle, 2.6 distal; mid-widths (lateral), 1.6, 1.3, 0.8, respectively. Carapace: length to width 1.13; Fovea 1.6 wide. Eyes: tubercle 0.3 high, 1.7 long, 2.6 wide. Anterior eye row straight, posterior slightly recurved. Eye sizes and inter-distances: AME 0.6, ALE 0.6, PME 0.3, PLE 0.5, AME–AME 0.4, AME–ALE 0.3, AME–PME 0.3, ALE–ALE 1.7, ALE–PME 0.3, PME–PME 1.3, PME–PLE 0.2, PLE–PLE 1.8, ALE–PLE 0.3, AME–PLE 0.5. Ratio of eye group width to length 2.2. Maxillae: length to width: 1.7. Cuspules: 150–200 spread over ventral inner heel. Labium: 1.8 long, 2.7 wide, with 100–120 cuspules spaced by one diameter from each other on the anterior third. Labio-sternal groove shallow, flat, sigilla not evident. Chelicerae: basal segments with ten teeth decreasing in size from distal to basal portion. Sternum: 7.4 long, 6.2 wide. Sigilla: three pairs, ellipsoid, less than one diameter from margin. Scopula: tarsi I–IV fully scopulate, IV divided by five wide row of setae. Metatarsi I 3/4 scopulate; II 2/3 scopulate; III 1/2, IV 1/3 distal scopulate. IV divided by three wide row of setae. Urticating hair absent. Genitalia: paired long, uniform, weakly sclerotized spermathecae with a slight curvature medially (<xref ref-type="fig" rid="F6">Fig. 32</xref>). Color pattern: carapace and chelicerae brown, covered with golden hairs intermixed with metallic pinkish hairs. Legs and palps dark brown, covered with dark hairs having metallic green/blue iridescence. Coxae, labium, maxilla and sternum black. Longitudinal stripes on dorsum of femora, patellae, tibiae and metatarsi narrow, whitish. Distal femora, patellae, tibiae and metatarsi rings absent. Abdomen dorsum black with long reddish hairs mainly on lateral and posterior regions. Abdomen ventrally black (<xref ref-type="fig" rid="F8">Fig. 44</xref>).</p></tp:treatment-sec><tp:treatment-sec sec-type="Redescription"><title>Redescription.</title><p>Male (MNRJ 06245, Al 1100) fromBrazil, state of Alagoas, Murici, Estação Ecológica de Murici. Carapace 12.7 long, 11.4 wide, chelicerae 5.6. Legs (femur, patella, tibia, metatarsus, tarsus, total): I: 9.8, 5.5, 7.5, 7.8, 4.8, 35.4. II: 9.3, 5.6, 7.2, 7.2, 4.0, 33.3. III: 8.6, 4.6, 6.5, 7.3, 3.9, 30.9. IV: 10.4, 5.5, 9.1, 10.4, 3.9, 39.3. Palp: 6.8, 4.1, 5.3, –, 1.8, 18.0. Mid-widths (lateral): femora I–IV=2.2, 2.3, 2.6, 2.8, palp=1.8; patellae I–IV=2.3, 2.2, 2.3, 2.3, palp=1.7; tibiae I–IV=1.8, 1.9, 1.9, 2.1, palp=1.6; metatarsi I–IV=1.1, 1.1, 1.3, 1.1; tarsi I–IV=1.2, 1., 1.2, 1.3, palp=1.5. Abdomen 13.9 long, 9.2 wide. Spinnerets: PMS, 1.2 long, 0.5 wide, 0.4 apart; PLS, 2.1 basal, 1.4 middle, 2.0 distal; mid-widths (lateral), 1.0, 0.9, 0.6, respectively. Carapace: length to width 1.11; Fovea: 0.9 wide. Eyes: tubercle 0.4 high, 1.7 long, 2.3 wide. Anterior eye row slightly procurved, posterior slightly recurved. Eye sizes and inter-distances: AME 0.4, ALE 0.6, PME 0.3, PLE 0.4,<!--PageBreak--> AME–AME 0.4, AME–ALE 0.3, AME–PME 0.2, ALE–ALE 1.6, ALE–PME 0.5, PME–PME 1.1, PME–PLE 0.1, PLE–PLE 1.5, ALE–PLE 0.3, AME–PLE 0.5. Ratio of eye group width to length 1.9. Other characters as in female, except: labium: 1.5 long, 2.0 wide, with ca. 80 cuspules spaced by one diameter from each other on the anterior third center. Chelicerae: basal segments with nine teeth decreasing in size from distal to basal portion. Sternum: 6.0 long, 4.9 wide. Sigilla: three pairs, small, rounded, first and last pairs 1.5 diameter from margin, second less than half diameter from margin. Scopula: metatarsi I–II 4/5 scopulate; III 1/3 distal scopulate; IV 1/4 distal scopulate. IV divided by five wide row of setae. Tibial spur 0.7 high, 1.3 wide; with numerous spiniform setae on the tip (<xref ref-type="fig" rid="F6">Fig. 33</xref>). Metatarsus I straight. Urticating hairs type II (0.51 to 0.58 long, 0.012 wide) on the abdomen dorsum. Palp: embolus 3.4 long, with a 45° curvature to the retrolateral side. Embolus basal, middle and distal width of 0.3, 0.2 and 0.04, respectively. Tegulum 1.0 long, 1.7 wide (<xref ref-type="fig" rid="F6">Figs 29–31</xref>). Cymbium: two subequal lobes, the prolateral one triangular in shape. Spiniform process 0.5 long, 0.6 wide on the apex. Color pattern: carapace, chelicerae, legs and palps dark brown, covered with dense layer of pinkish hairs and longer hairs of the same color. Tarsi black, metatarsi dorsum with black stripe. Coxae and sternum dark brown with pinkish hairs. Labium and maxillae dark brown. Longitudinal stripes on dorsum of femora, patellae, tibiae and metatarsi discrete, light brown. Abdomen dorsum orange with long reddish hairs. Abdomen ventrally orange with a greyish area on its center (<xref ref-type="fig" rid="F8">Fig. 45</xref>).</p></tp:treatment-sec><tp:treatment-sec sec-type="Sexual dimorphism"><title>Sexual dimorphism.</title><p>Females and immatures have a very low cephalic region, when compared to the males, and the abdomen is dorso-ventrally flattened in the former (<xref ref-type="fig" rid="F7">Fig. 34</xref>). The eye tubercle is very low in females (<xref ref-type="fig" rid="F7">Fig. 36</xref>) and immatures, and the first ocular row is straight (Fig. 37). Males possess a more developed eye tubercle and the anterior ocular row is slightly procurved. Immatures and adult males have type II urticating hairs on abdomen dorsum, which becomes lost in adult females.</p></tp:treatment-sec><tp:treatment-sec sec-type="Spermathecae variation"><title>Spermathecae variation.</title><p>A typical <italic><tp:taxon-name>Pachistopelma rufonigrum</tp:taxon-name></italic> spermatheca is weakly sclerotized, long, tapering distally, without constrictions or lobes, and slightly curved inwards (<xref ref-type="fig" rid="F6">Figs 32</xref><xref ref-type="fig" rid="F11">, 59</xref>). Nevertheless, shorter (<xref ref-type="fig" rid="F11">Figs 58, 60</xref>) spermathecae are not rare, as well as broader ones (<xref ref-type="fig" rid="F11">Fig. 60</xref>). Most are sligthly curved inwards (<xref ref-type="fig" rid="F6">Figs 32</xref><xref ref-type="fig" rid="F11">, 59</xref>) whereas a fraction are curved outwards (<xref ref-type="fig" rid="F11">Fig. 58</xref>).</p></tp:treatment-sec><tp:treatment-sec sec-type="Distribution"><title>Distribution.</title><p>Brazil, from state of Rio Grande do Norte southwards to state of Alagoas, mainly in coastal region (<xref ref-type="fig" rid="F13">Fig. 68</xref>).</p></tp:treatment-sec><tp:treatment-sec sec-type="Natural history"><title>Natural history.</title><p>All specimens with recorded field data indicate <italic><tp:taxon-name>Pachistopelma rufonigrum</tp:taxon-name></italic> individuals were found inside bromeliads (<xref ref-type="bibr" rid="B5">Bertani et al. 1994</xref>; <xref ref-type="bibr" rid="B59">Santos et al. 2002</xref>, <xref ref-type="bibr" rid="B60">2004</xref>; this work). Field observations suggest a strict dependency on bromeliads (<xref ref-type="bibr" rid="B60">Santos et al. 2004</xref>), both in restinga vegetation and in restinga associated with Brazilian Atlantic rainforest. Of these, bromeliads occurring in Atlantic rainforest areas had a low occupancy rate by <italic><tp:taxon-name>Pachistopelma rufonigrum</tp:taxon-name></italic> individuals than those bromeliads in xerophylous environments (<xref ref-type="bibr" rid="B60">Santos et al. 2004</xref>). In Estação Ecologica Murici, Murici, state of Alagoas, Brazil, I observed several individuals exclusively inside tank bromeliads. These were 245-362 m a.s.l. in rocky outcrops marginated by <!--PageBreak-->Brazilian Atlantic forest. Bromeliads in this area form large patches in rocky outcrops where the soil is shallow and sunlight intense. The margin of these patches overlap with shaded areas contiguous with the forest, and, in agreement with <xref ref-type="bibr" rid="B60">Santos et al. 2004</xref>, specimens were found mainly in bromeliads more exposed to sunlight. The “bromeliad islands” in rocky outcrops are hundreds or thousands of meters apart, and no <italic><tp:taxon-name>Pachistopelma rufonigrum</tp:taxon-name></italic> specimens were found outside of bromeliads. Thus, these populations are probably isolated. The species is abundant, <italic>ca</italic>. 30 specimens were collected, and others were observed but not collected. Individuals in all developmental stages were observed during this the period (August 2006). In agreement with <xref ref-type="bibr" rid="B60">Santos et al. 2004</xref>, spiders were observed diving into the phytotelma water, staying there for several minutes, when disturbed.</p></tp:treatment-sec><tp:treatment-sec sec-type="Color pattern ontogeny"><title>Color pattern ontogeny.</title><p>Juveniles are almost completely metallic green, except for a pattern on dorsum of abdomen comprising a central longitudinal black stripe connected with five lateral black stripes (<xref ref-type="fig" rid="F8">Fig. 40</xref>). In larger individuals carapace border and dorsum of chelicerae, coxae and trochantera are light brown. Dorsum of abdomen is light brown with a reddish area posteriorly. The black stripes remain (<xref ref-type="fig" rid="F8">Fig. 41</xref>). In a next stage carapace is completely pink, as well as dorsum of coxae, trochantera and most femora. Remaining parts of legs retain the metalic-green. The clear part of abdomen is now of a vivid red, and the black stripes remain (<xref ref-type="fig" rid="F8">Fig. 42</xref>). Subadults have carapace and legs brown with sparse pinkish long hairs. Dorsum of abdomen is still reddish, but the black stripes begin to fade (<xref ref-type="fig" rid="F8">Fig. 43</xref>). Adult female is completely brown with long pinkish setae on legs, carapace and chelicerae. Abdominal pattern is lacking or very inconspicuous (<xref ref-type="fig" rid="F8">Fig. 44</xref>). Adult male carapace, chelicerae and legs are brown and covered by pinkish setae, except for the tarsi and a stripe on metatarsi that are black. Abdomen is a vivid orange/red, there is no vestige of any pattern (<xref ref-type="fig" rid="F8">Fig. 45</xref>).</p></tp:treatment-sec><tp:treatment-sec sec-type="Remarks"><title>Remarks.</title><p><italic><tp:taxon-name>Avicularia pulchra</tp:taxon-name></italic> Mello-Leitão, 1933, holotype from Brazil, Pernambuco, D. Bento Pickel (MNRJ 29180), examined, is an immature specimen with a low eye tubercle, almost straight anterior row of eyes, abdomen flattened dorso-ventrally, and typical abdominal pattern, all characteristics of <italic><tp:taxon-name>Pachistopelma</tp:taxon-name></italic>. The color pattern and geographical distribution are consistent with <italic><tp:taxon-name>Pachistopelma rufonigrum</tp:taxon-name></italic>. Therefore, <italic><tp:taxon-name>Avicularia pulchra</tp:taxon-name></italic> Mello-Leitão, 1933 is transferred to <italic><tp:taxon-name>Pachistopelma</tp:taxon-name></italic> and considered a junior-synonym of <italic><tp:taxon-name>Pachistopelma rufonigrum</tp:taxon-name></italic> Pocock, 1901, syn. n.</p><p><italic><tp:taxon-name>Avicularia recifiensis</tp:taxon-name></italic> Struchen &amp; Brändle, 1996, holotype female (SMF 39873) and paratype male (SMF 39872), from Brazil, Recife, Martin Weber, 1993 according to original description. Specimen labels indicate holotype male and paratype female contrary to paper. The holotype female, examined, has a very low eye tubercle, straight anterior eye row, dorso-ventrally flattened abdomen, and spermathecae, though dissected, was not in the vial. Paratype male has a poorly developed tibial spur typical of the species (contrary to description that states it lacks a tibial spur), a spiniform process between cymbium lobes, and a sligthly procurved anterior eye row. All characters of both male and female agree with those of <italic><tp:taxon-name>Pachistopelma</tp:taxon-name></italic>, and color pattern and geographical distribution agree with <italic><tp:taxon-name>Pachistopelma rufonigrum</tp:taxon-name></italic>. Therefore, <italic><tp:taxon-name>Avicularia recifiensis</tp:taxon-name></italic> Struchen &amp; Brändle, 1996 is transferred to <italic><tp:taxon-name>Pachistopelma</tp:taxon-name></italic> and considered a junior-synonym of <italic><tp:taxon-name>Pachistopelma rufonigrum</tp:taxon-name></italic> Pocock, 1901, syn. n.</p></tp:treatment-sec><tp:treatment-sec><!--Section generated to contain objects referenced in tp:taxon-treatment.--><fig id="F6" position="float" orientation="portrait"><label>Figures 29–33.</label><caption><p><italic><tp:taxon-name>Pachistopelma rufonigrum</tp:taxon-name></italic> Pocock, 1901 <bold>29–32</bold> male (MNRJ 06247), left palpal bulb <bold>29</bold> prolateral <bold>30</bold> retrolateral <bold>31</bold> frontal <bold>32</bold> male tibial spur of left leg I <bold>33</bold> female (MNRJ 06246) spermathecae. Scale bar = 1mm.</p></caption><graphic xmlns:xlink="http://www.w3.org/1999/xlink" xlink:href="ZooKeys-230-001-g006.jpg" position="float" orientation="portrait" xlink:type="simple"/></fig><fig id="F7" position="float" orientation="portrait"><label>Figures 34–39.</label><caption><p><italic><tp:taxon-name>Pachistopelma rufonigrum</tp:taxon-name></italic> Pocock, 1901, female (MNRJ 06246) <bold>34</bold> carapace and abdomen, lateral <bold>35</bold> abdomen, dorsal <bold>36–37</bold> eye tubercle <bold>36</bold> lateral <bold>37</bold> dorsal <bold>38</bold> labium and sternum <bold>39</bold> spinnerets, ventral. Scale bar = 1mm.</p></caption><graphic xmlns:xlink="http://www.w3.org/1999/xlink" xlink:href="ZooKeys-230-001-g007.jpg" position="float" orientation="portrait" xlink:type="simple"/></fig><fig id="F9" position="float" orientation="portrait"><label>Figures 46–51.</label><caption><p><italic><tp:taxon-name>Pachistopelma bromelicola</tp:taxon-name></italic> sp. n. <bold>46–50</bold> male, holotype (MNRJ 06241) left palpal bulb <bold>46</bold> retrolateral, <bold>47</bold> prolateral, <bold>48</bold> frontal <bold>49</bold> male cymbium showing protuberance <bold>50</bold> male tibial spur of left leg I <bold>51</bold> female paratype (MNRJ 06242) spermathecae. Scale bar = 1mm.</p></caption><graphic xmlns:xlink="http://www.w3.org/1999/xlink" xlink:href="ZooKeys-230-001-g009.jpg" position="float" orientation="portrait" xlink:type="simple"/></fig><fig id="F11" position="float" orientation="portrait"><label>Figures 58–65.</label><caption><p>Variation in spermathecae. <bold>58–60</bold> <italic><tp:taxon-name>Pachistopelma rufonigrum</tp:taxon-name></italic> Pocock, 1901 <bold>58</bold> Alhandra, state of Paraiba (MZSP 10839) <bold>59</bold> Mamanguape, state of Paraíba (IBSP 9756) <bold>60</bold> Igarassu, state of Pernambuco (MZSP 10862) <bold>61–65</bold> <italic><tp:taxon-name>Pachistopelma bromelicola</tp:taxon-name></italic> sp. n. <bold>61</bold> Nossa Senhora da Glória, state of Sergipe (IBSP ref 28482) <bold>62–64</bold> Santo Amaro das Brotas, state of Sergipe (MZSP 10847, 10847, 10846) <bold>65</bold> Maracás, state of Bahia (IBSP 7889). Scale bar = 1mm.</p></caption><graphic xmlns:xlink="http://www.w3.org/1999/xlink" xlink:href="ZooKeys-230-001-g011.jpg" position="float" orientation="portrait" xlink:type="simple"/></fig><fig id="F12" position="float" orientation="portrait"><label>Figures 66–67.</label><caption><p>Female leg IV retrolateral view <bold>66</bold> <italic><tp:taxon-name>Pachistopelma bromelicola</tp:taxon-name></italic> sp. n. <bold>67</bold> <italic><tp:taxon-name>Pachistopelma rufonigrum</tp:taxon-name></italic> Pocock, 1901.</p></caption><graphic xmlns:xlink="http://www.w3.org/1999/xlink" xlink:href="ZooKeys-230-001-g012.jpg" position="float" orientation="portrait" xlink:type="simple"/></fig><fig id="F13" position="float" orientation="portrait"><caption><p><bold>Figure 68.</bold> Map showing records of <italic><tp:taxon-name>Pachistopelma</tp:taxon-name></italic> species on Northeastern Brazil. Losangle = <italic><tp:taxon-name>Pachistopelma rufonigrum</tp:taxon-name></italic>, star = <italic><tp:taxon-name>Pachistopelma bromelicola</tp:taxon-name></italic> sp. n. The gray area represents the approximate original distribution of Brazilian Atlantic rainforest. White area represents open environments (cerrado and caatinga).</p></caption><graphic xmlns:xlink="http://www.w3.org/1999/xlink" xlink:href="ZooKeys-230-001-g013.jpg" position="float" orientation="portrait" xlink:type="simple"/></fig><fig id="F15" position="float" orientation="portrait"><label>Figures 75–80.</label><caption><p><italic><tp:taxon-name>Pachistopelma</tp:taxon-name></italic> spp. microhabitats <bold>75, 79–80</bold> <italic><tp:taxon-name>Pachistopelma bromelicola</tp:taxon-name></italic> sp. n. <bold>75</bold> Itabaiana National Park, Areia Branca, state of Sergipe <bold>79–80</bold> RPPN Sapiranga, São João da Mata, state of Bahia <bold>79</bold> closed retreat has a female with eggsac <bold>80</bold> same retreat opened <bold>76–78</bold> <italic><tp:taxon-name>Pachistopelma rufonigrum</tp:taxon-name></italic> Pocock, 1901, E. E. Murici, Murici, state of Alagoas. Photos: R. Bertani.</p></caption><graphic xmlns:xlink="http://www.w3.org/1999/xlink" xlink:href="ZooKeys-230-001-g015.jpg" position="float" orientation="portrait" xlink:type="simple"/></fig><fig id="F8" position="float" orientation="portrait"><label>Figures 40–45.</label><caption><p><italic><tp:taxon-name>Pachistopelma rufonigrum</tp:taxon-name></italic> Pocock, 1901, habitus <bold>40–43</bold> immatures in progression <bold>44</bold>  female <bold>45</bold> male, all from E.E. Murici, Murici, state of Alagoas. Photos: R. Bertani. Scale bar = 10 mm.</p></caption><graphic xmlns:xlink="http://www.w3.org/1999/xlink" xlink:href="ZooKeys-230-001-g008.jpg" position="float" orientation="portrait" xlink:type="simple"/></fig></tp:treatment-sec><ref-list><ref id="B49"><mixed-citation xmlns:xlink="http://www.w3.org/1999/xlink" xlink:type="simple"><person-group><name name-style="western"><surname>Pocock</surname><given-names>RI</given-names></name></person-group> (<year>1901</year>)<article-title> Some new and old genera of South American Aviculariidae.</article-title><source>Annals and Magazine of Natural History </source><volume>7</volume>: <fpage>540</fpage>-<lpage>555</lpage>. doi: <ext-link ext-link-type="uri" xlink:href="http://dx.doi.org/10.1080/03745480109443359" xlink:type="simple">10.1080/03745480109443359</ext-link></mixed-citation></ref><ref id="B38"><mixed-citation xmlns:xlink="http://www.w3.org/1999/xlink" xlink:type="simple"><person-group><name name-style="western"><surname>Mello-Leitão</surname><given-names>CF</given-names></name></person-group> (<year>1923</year>)<article-title> Theraphosoideas do Brasil.</article-title><source>Revista do Museu Paulista </source><volume>13</volume>: <fpage>1</fpage>-<lpage>438</lpage>.</mixed-citation></ref><ref id="B53"><mixed-citation xmlns:xlink="http://www.w3.org/1999/xlink" xlink:type="simple"><person-group><name name-style="western"><surname>Roewer</surname><given-names>CF</given-names></name></person-group> (<year>1942</year>)<article-title> Katalog der Araneae von 1758 bis 1940.</article-title><source>Bremen, </source><volume>1</volume>: <fpage>1</fpage>-<lpage>1040</lpage>.</mixed-citation></ref><ref id="B48"><mixed-citation xmlns:xlink="http://www.w3.org/1999/xlink" xlink:type="simple"><person-group><name name-style="western"><surname>Platnick</surname><given-names>NI</given-names></name></person-group> (<year>2012</year>)<source> The world spider catalog version 12.5. American Museum of Natural History. Available from: <ext-link ext-link-type="uri" xlink:href="http://research.amnh.org/iz/spiders/catalog" xlink:type="simple">http://research.amnh.org/iz/spiders/catalog</ext-link> , </source>doi: <ext-link ext-link-type="uri" xlink:href="http://dx.doi.org/10.5531/db.iz.0001" xlink:type="simple">10.5531/db.iz.0001</ext-link> [accessed June 2012].</mixed-citation></ref><ref id="B67"><mixed-citation xmlns:xlink="http://www.w3.org/1999/xlink" xlink:type="simple"><person-group><name name-style="western"><surname>Simon</surname><given-names>E.</given-names></name></person-group> (<year>1903</year>)<article-title> Histoire naturelle des araignées.</article-title><source>Paris, Librarie Encyclopédique de Roret, </source><volume>2</volume>: <fpage>669</fpage>-<lpage>1080</lpage>.</mixed-citation></ref><ref id="B46"><mixed-citation xmlns:xlink="http://www.w3.org/1999/xlink" xlink:type="simple"><person-group><name name-style="western"><surname>Petrunkevitch</surname><given-names>A</given-names></name></person-group> (<year>1911</year>)<source> A synonymic index-catalogue of spiders of North, Central and South America with all adjacent islands, Greenland, Bermuda, West Indies, Terra del Fuego, Galapagos, etc. Bulletin of American Museum of Natural History 29: 1–791. <ext-link ext-link-type="uri" xlink:href="http://digitallibrary.amnh.org/dspace/handle/2246/1135" xlink:type="simple">http://digitallibrary.amnh.org/dspace/handle/2246/1135</ext-link></source>doi: <ext-link ext-link-type="uri" xlink:href="http://dx.doi.org/10.5962/bhl.title.23819" xlink:type="simple">10.5962/bhl.title.23819</ext-link></mixed-citation></ref><ref id="B40"><mixed-citation xmlns:xlink="http://www.w3.org/1999/xlink" xlink:type="simple"><person-group><name name-style="western"><surname>Mello-Leitão</surname><given-names>CF</given-names></name></person-group> (<year>1933</year>)<article-title> A new theraphosid from Pernambuco and another, uncommon from Argentina.</article-title><source>Revista Chilena de Historia natural </source><volume>37</volume>: <fpage>171</fpage>-<lpage>173</lpage>.</mixed-citation></ref><ref id="B72"><mixed-citation xmlns:xlink="http://www.w3.org/1999/xlink" xlink:type="simple"><person-group><name name-style="western"><surname>Struchen</surname><given-names>R</given-names></name><name name-style="western"><surname>Brändle</surname><given-names>D</given-names></name></person-group> (<year>1996</year>)<article-title> Eine neue <italic>Avicularia</italic>-Art aus Pernambuco, Brasilien <italic>Avicularia recifiensis</italic> sp. n. (Araneida: Theraphosidae: Aviculariinae).</article-title><source>Arachnologisches Magazin </source><volume>4</volume>: <fpage>1</fpage>-<lpage>9</lpage>.</mixed-citation></ref><ref id="B5"><mixed-citation xmlns:xlink="http://www.w3.org/1999/xlink" xlink:type="simple"><person-group><name name-style="western"><surname>Bertani</surname><given-names>R</given-names></name><name name-style="western"><surname>Silva Júnior</surname><given-names>PI</given-names></name><name name-style="western"><surname>Lucas</surname><given-names>SM</given-names></name></person-group> (<year>1994</year>)<source> Revisão dos gêneros da subfamília Aviculariinae (Araneae, Mygalomorphae, Theraphosidae). Resumos do XX Congresso Brasileiro de Zoologia, Rio de Janeiro: 73–74.</source></mixed-citation></ref><ref id="B59"><mixed-citation xmlns:xlink="http://www.w3.org/1999/xlink" xlink:type="simple"><person-group><name name-style="western"><surname>Santos</surname><given-names>RL</given-names></name><name name-style="western"><surname>Almeida</surname><given-names>MG</given-names></name><name name-style="western"><surname>Nunes</surname><given-names>JV</given-names></name></person-group> (<year>2002</year>)<article-title> Notes on the association of <italic>Pachistopelma rufonigrum</italic> Pocock, 1901 (Theraphosidae) with phytotelm bromeliads in eastern Rio Grande do Norte State, NE-Brazil.</article-title><source>Journal of the Bromeliad Society </source><volume>52</volume>: <fpage>122</fpage>-<lpage>124</lpage>.</mixed-citation></ref><ref id="B60"><mixed-citation xmlns:xlink="http://www.w3.org/1999/xlink" xlink:type="simple"><person-group><name name-style="western"><surname>Santos</surname><given-names>RL</given-names></name><name name-style="western"><surname>Almeida</surname><given-names>MG</given-names></name><name name-style="western"><surname>Tinoco</surname><given-names>LDS</given-names></name><name name-style="western"><surname>Martins</surname><given-names>LB</given-names></name><name name-style="western"><surname>Maia</surname><given-names>MG</given-names></name></person-group> (<year>2004</year>)<article-title> Biogeography and conservation of the bromeliad tarantula <italic>Pachistopelma rufonigrum</italic> (Araneae, Theraphosidae) in Rio Grande do Norte, Brazil.</article-title><source>Journal of the Bromeliad Society </source><volume>54</volume>: <fpage>153</fpage>-<lpage>157</lpage>.</mixed-citation></ref></ref-list></tp:taxon-treatment>
