# Supplementary material for: Revision, cladistic analysis and biogeography of Typhochlaena C. L. Koch, 1850, Pachistopelma Pocock, 1901 and Iridopelma Pocock, 1901 (Araneae, Theraphosidae, Aviculariinae)
Source: Zookeys. 2012 Oct 23;(230):1–94. doi: 10.3897/zookeys.230.3500 (PMC3494022; doi:10.3897/zookeys.230.3500)
Supplement: XML Treatment for Pachistopelma bromelicola [file zookeys.230.3500-treatment9.xml]

<!DOCTYPE tp:taxon-treatment
  PUBLIC "-//TaxonX//DTD Taxonomic Treatment Publishing DTD v0 20100105//EN" "tax-treatment-NSO.dtd">
<tp:taxon-treatment xmlns:tp="http://www.plazi.org/taxpub"><tp:treatment-meta><mixed-citation publication-type="journal"><person-group><name><surname>Bertani</surname><given-names>Rogério</given-names></name></person-group><article-title>Revision, cladistic analysis and biogeography of 
                    <italic>Typhochlaena</italic> C. L. Koch, 1850, 
                    <italic>Pachistopelma</italic> Pocock, 1901 and 
                    <italic>Iridopelma</italic> Pocock, 1901 (Araneae, Theraphosidae, Aviculariinae)
                </article-title><source>Zookeys</source><day>23</day><month>10</month><year>2012</year><volume>2012</volume><issue>230</issue><fpage>1</fpage><lpage>94</lpage><pub-id pub-id-type="doi">10.3897/zookeys.230.3500</pub-id></mixed-citation></tp:treatment-meta><tp:nomenclature><tp:taxon-name>
                        <tp:taxon-name-part taxon-name-part-type="genus">Pachistopelma</tp:taxon-name-part>
                        <tp:taxon-name-part taxon-name-part-type="species">bromelicola</tp:taxon-name-part>
                    <object-id xmlns:xlink="http://www.w3.org/1999/xlink" xlink:type="simple">urn:lsid:zoobank.org:act:0D248413-EA0C-4187-8E15-C71B93A27D9E</object-id>
								<object-id xmlns:xlink="http://www.w3.org/1999/xlink" xlink:type="simple">http://species-id.net/wiki/Pachistopelma_bromelicola</object-id>
								</tp:taxon-name><tp:taxon-status xmlns:xlink="http://www.w3.org/1999/xlink" xlink:type="simple">sp. n.</tp:taxon-status><xref ref-type="fig" rid="F9">Figs 46</xref><xref ref-type="fig" rid="F10">–57</xref><xref ref-type="fig" rid="F11">, 61</xref><xref ref-type="fig" rid="F12"/><xref ref-type="fig" rid="F13">–68</xref><xref ref-type="fig" rid="F15">, 75, 78–80</xref><tp:nomenclature-citation-list><tp:nomenclature-citation><tp:taxon-name>Pachistopelma rufonigrum</tp:taxon-name><comment>: <xref ref-type="bibr" rid="B16">Dias 2004</xref>:153–154; <xref ref-type="bibr" rid="B19">Dias et al. 2000</xref>:22–24; <xref ref-type="bibr" rid="B17">Dias and Brescovit 2003</xref>:13–17; 2004:789–796.</comment></tp:nomenclature-citation></tp:nomenclature-citation-list></tp:nomenclature><tp:treatment-sec sec-type="Diagnosis"><title>Diagnosis.</title><p>Males and females differ from those of <italic><tp:taxon-name>Pachistopelma rufonigrum</tp:taxon-name></italic> by the incrassate metatarsus IV with stiff bristles (<xref ref-type="fig" rid="F12">Fig. 66</xref>) and blackish color of the legs (<xref ref-type="fig" rid="F10">Figs 54–57</xref>).<!--PageBreak--></p></tp:treatment-sec><tp:treatment-sec sec-type="Etymology"><title>Etymology.</title><p>The specific name refers to the lifestyle habits of this species, bromeliad endemism.</p></tp:treatment-sec><tp:treatment-sec sec-type="Types"><title>Types.</title><p>Holotype male (MNRJ 06241), Brazil, State of Bahia, Elísio Medrado, RPPN Jequitibá (<named-content xmlns:xlink="http://www.w3.org/1999/xlink" content-type="dwc:verbatimCoordinates" xlink:type="simple">12°52'3.20"S, 39°28'9.09"W</named-content>), R. Bertani, C.S. Fukushima and R.H. Nagahama, 07 October 2007, collected at night, found immature inside bromeliads, matured in captivity in May 2010; Paratype female (MNRJ 06242), same data.</p><p><bold>Additional material examined.</bold> BRAZIL: <italic>Sergipe</italic>: Areia Branca, Parque Nacional Serra de Itabaiana [<named-content xmlns:xlink="http://www.w3.org/1999/xlink" content-type="dwc:verbatimCoordinates" xlink:type="simple">10°44'S, 37°22'W</named-content>], inside bromeliads, 4 males, R. Bertani, A. D. Brescovit, A. B. Bonaldo, September 1999 (IBSP 10010, 9789, 9832, 8716); 5 females, same data (IBSP 10216, 10463, 10399, 10035, 10748); 3 immatures, same data (IBSP 8644, 8599, 8525); 1 female, 1 immature, A. C. M. Fernandes, 12 November 1996 (IBSP 11762); Barra dos Coqueiros [<named-content xmlns:xlink="http://www.w3.org/1999/xlink" content-type="dwc:verbatimCoordinates" xlink:type="simple">10°54'S, 37°01'W</named-content>] 1 immature, without collector, 20 February 1994 (IBSP 8087); 2 males, without data (IBSP Ref. 79901); Brejo Grande [<named-content xmlns:xlink="http://www.w3.org/1999/xlink" content-type="dwc:verbatimCoordinates" xlink:type="simple">10°25'S, 36°28'W</named-content>], 1 female, no collector data, 26 October 1998 (IBSP 8085); Nossa Senhora da Gloria [<named-content xmlns:xlink="http://www.w3.org/1999/xlink" content-type="dwc:verbatimCoordinates" xlink:type="simple">10°13'S, 37°25'W</named-content>], 1 female, S. Lucas, 1980 (IBSP 7892); 1 male, 1 female, same data (IBSP 7893); 1 female, same data (IBSP Ref. 28482); Pirambú [<named-content xmlns:xlink="http://www.w3.org/1999/xlink" content-type="dwc:verbatimCoordinates" xlink:type="simple">10°40'S, 36°52'W</named-content>], 1 immature, without collector, 19 February 1998 (IBSP 8088); Poço Redondo [<named-content xmlns:xlink="http://www.w3.org/1999/xlink" content-type="dwc:verbatimCoordinates" xlink:type="simple">9°47'S, 37°41'W</named-content>], 1 female, S. Lucas, August 1980 (IBSP 4712); Santo Amaro das Brotas [<named-content xmlns:xlink="http://www.w3.org/1999/xlink" content-type="dwc:verbatimCoordinates" xlink:type="simple">10°46'S, 37°03'W</named-content>], inside bromeliad, 1 female, A. V. Alcântara, 09 September 1978 (MZSP 10846); 1 female, 2 immatures, no collector data, 7 October 1978 (MZSP 10842); 1 female, 2 immatures, no collector data, 2 June 1979 (MZSP 10843); 1 female, no collector data, 11 November 1978 (MZSP 10841); 14 females, 6 immatures, no collector data, 23 March 1978 (MZSP 10847); 1 female, no collector data, 02 July 1979 (MZSP 10845). <italic>Bahia</italic>: Acajutiba [<named-content xmlns:xlink="http://www.w3.org/1999/xlink" content-type="dwc:verbatimCoordinates" xlink:type="simple">11°39'S, 38°01'W</named-content>], 2 females, 10 immatures, E. Boaventura, 18 April 1991 (MZSP 32179, col. Bock. 699–710); Camaçari, Praia do Jacuípe [<named-content xmlns:xlink="http://www.w3.org/1999/xlink" content-type="dwc:verbatimCoordinates" xlink:type="simple">12°42'S, 38°07'W</named-content>], 1 male, L. Stabile, 7 September 2006 (IBSP 12991); Elísio Medrado, RPPN Jequitibá (<named-content xmlns:xlink="http://www.w3.org/1999/xlink" content-type="dwc:verbatimCoordinates" xlink:type="simple">12°52'3.20"S, 39°28'9.09"W</named-content>), inside bromeliads, 2 males, 3 females, R. Bertani, R. H. Nagahama, C. S. Fukushima, 7 October 2007 (MZSP 36881); 1 female, 4 immatures, inside bromeliads, M. A. Freitas, April 2010 (MZSP 36882); Jeremoabo, [<named-content xmlns:xlink="http://www.w3.org/1999/xlink" content-type="dwc:verbatimCoordinates" xlink:type="simple">10°03'S, 38°20'W</named-content>], 1 male, A. J. Silva, November 1989 (MZSP 32177, col. Bock. 770); 1 male, A. J. Silva (MZSP 32175, col. Bock. 787); 1 male, A. J. Silva, 15 July 1989 (MZSP 32172, col. Bock. 786); 1 male, A. J. Silva, 28 October 1989 (MZSP 32178, col. Bock. 792); 1 male, 2 females, A. J. Silva, December 1988 (MZSP 32169, col. Bock. 837–839); 3 females, A. J. Silva, 28 October 1999 (MZSP 32166, col. Bock. 827–829); 1 male, 7 females, 2 immatures, A. J. Silva, December 1988 (MZSP 32163, col. Bock. 840–849); 2 males, 6 females, 1 immature, A. J. Silva, 16 January 1989 (MZSP 32170, col. Bock. 861–869); 2 males, 14 females, 1 immature, A. J. Silva, 29 June 1989 (MZSP 32171, col. Bock. 711–713, 716, 748–755, 768–769, 772–774); 2 males, 8 females, 1 immature, A. J. Silva, December 1988 (MZSP 32167, col. Bock. 850–859); 6 females, A. J. Silva, 16 January 1989 (MZSP 32165, col. Bock. 880–884); 2 males, 6 females, A. J. Silva, 16 January 1989 (MZSP 32168, col. Bock. 870, 872–875, 877–879); 5 females, A. J. Silva, 28 October 1989 (MZSP 32164, <!--PageBreak--><!--PageBreak-->col. Bock. 830, 832, 834–836); Maracás [<named-content xmlns:xlink="http://www.w3.org/1999/xlink" content-type="dwc:verbatimCoordinates" xlink:type="simple">13°25'S, 40°26'W</named-content>], 1 female, Werner, November 1965 (IBSP 7889); Mata de São João, RPPN Sapiranga (<named-content xmlns:xlink="http://www.w3.org/1999/xlink" content-type="dwc:verbatimCoordinates" xlink:type="simple">12°34'0.58"S, 38°02'3.38"W</named-content>), inside bromeliads, 2 females, 1 immature, R. Bertani, R. H. Nagahama, C. S. Fukushima, 1 October 2007 (MNRJ 06243); Minuim [<named-content xmlns:xlink="http://www.w3.org/1999/xlink" content-type="dwc:verbatimCoordinates" xlink:type="simple">9°50'S, 38°05'W</named-content>], 1 male, without colector, 06 June 1987 (MZSP 32176, col. Bock. 714); Salvador, Itapoã [<named-content xmlns:xlink="http://www.w3.org/1999/xlink" content-type="dwc:verbatimCoordinates" xlink:type="simple">12°57'S, 38°21'W</named-content>] 1 male, 1 female, A. Travassos, 1951 (IBSP 2369); inside bromeliads, 2 immatures, Vanzolini and Rebouças, December 1962 (MZSP 10840); 1 immature, same data and colectors (MZSP 10863); 1 male, 1 female, 1 immature, Vanzolini, 3 June 1963 (MZSP 4992); Ondina [<named-content xmlns:xlink="http://www.w3.org/1999/xlink" content-type="dwc:verbatimCoordinates" xlink:type="simple">13°00'S, 38°30'W</named-content>], 1 female, T. B. Nunes, December 1982 (IBSP 7905); Santa Brigida [<named-content xmlns:xlink="http://www.w3.org/1999/xlink" content-type="dwc:verbatimCoordinates" xlink:type="simple">9°43'S, 38°07'W</named-content>], 1 female, J. P. Carvalho, 23 October 1987 (MZSP 32174, col. Bock. 789).</p></tp:treatment-sec><tp:treatment-sec sec-type="Description"><title>Description.</title><p>Holotype male (MNRJ 06241). Carapace 11.6 long, 11.4 wide, chelicerae 5.3. Legs (femur, patella, tibia, metatarsus, tarsus, total): I: 9.8, 6.0, 7.6<!--PageBreak-->, 8.0, 4.6, 36.0. II: 9.5, 5.4, 7.1, 7.7, 4.1, 33.8. III: 8.5, 4.7, 7.2, 7.6, 4.1, 32.1. IV: 11.0, 5.4, 9.5, 10.7, 4.2, 40.8. Palp: 7.3, 4.2, 5.6, –, 2.3, 19.4. Mid-widths (lateral): femora I–IV = 2.4, 2.4, 2.6, 2.7, palp= 1.7; patellae I–IV = 2.2, 2.1, 2.2, 2.3, palp = 1.7; tibiae I–IV = 2.0, 1.9, 1.9, 2.1, palp = 1.7; metatarsi I–IV = 1.3, 1.2, 1.2, 1.4; tarsi I–IV = 1.2, 1.2, 1.2, 1.2, palp = 1.3. Abdomen 13.9 long, 9.4 wide. Spinnerets: PMS, 1.2 long, 0.4 wide, 0.4 apart; PLS, 2.2 basal, 1.1 middle, 1.5 distal; mid-widths (lateral), 1.0, 0.7, 0.6, respectively. Carapace: length to width 1.01; Fovea 1.1 wide. Eyes: tubercle 0.3 high, 1.2 long, 1.9 wide. Anterior eye row slightly procurved, posterior slightly recurved. Eye sizes and inter-distances: AME 0.4, ALE 0.4, PME 0.2, PLE 0.4, AME–AME 0.3, AME–ALE 0.3, AME–PME 0.2, ALE–ALE 1.5, ALE–PME 0.3, PME–PME 1.1, PME–PLE 0.2, PLE–PLE 1.6, ALE–PLE 0.3, AME–PLE 0.5. Ratio of eye group width to length 2.1. Maxillae: length to width: 1.6. Cuspules: 130–150 spread over ventral inner heel. Labium: 1.2 long, 1.9 wide, with <italic>ca</italic>. 90 cuspules spaced by one diameter from each other on the anterior third center. Labio-sternal groove shallow, flat, with two sigilla. Chelicerae: basal segments with eigth teeth decreasing in size from distal to basal portion. Sternum: 5.6 long, 4.7 wide. Sigilla: three pairs, small, <!--PageBreak-->ellipsoid, less than one diameter from margin. Scopula: tarsi I–IV fully scopulate, IV divided by four wide row of setae. Metatarsi I 4/5 scopulate; II 2/3 scopulate; III 1/2 distal scopulate; IV 1/3 distal scopulate. IV divided by five wide row of setae. Tibial spur 0.8 high, 1.4 wide; with numerous spiniform setae on tip (<xref ref-type="fig" rid="F9">Fig. 51</xref>). Metatarsus I straight. Urticating hairs type II (0.63 to 1.0 long, 0.012 to 0.016 wide) on the abdomen dorsum. Palp: embolus 2.9 long, with a 45° curvature to the retrolateral side. Embolus basal, middle and distal width of 0.3, 0.2 and 0.08, respectively. Tegulum 1.0 long, 1.8 wide. (<xref ref-type="fig" rid="F9">Figs 46–48</xref>). Cymbium: two subequal lobes, the prolateral one triangular in shape. Spiniform process 0.3 long, 0.4 wide on the apex (<xref ref-type="fig" rid="F9">Fig. 49</xref>). Color pattern: carapace and chelicerae dark brown, covered with golden hairs. Legs and palps black, longer hairs with distal half light brown. Coxae, labium, maxilla and sternum black. Longitudinal stripes on dorsum of femora, patellae, tibiae and metatarsi inconspicuous. Distal femora, patellae, tibiae and metatarsi without rings. Abdomen dorsum orange with long reddish hairs. Abdomen ventrally grayish (<xref ref-type="fig" rid="F10">Fig. 57</xref>).</p></tp:treatment-sec><tp:treatment-sec sec-type="Description"><title>Description.</title><p>Paratype female (MNRJ 06242). Carapace 15.7 long, 14.8 wide, chelicerae 7.3. Legs (femur, patella, tibia, metatarsus, tarsus, total): I: 10.1, 6.7, 7.6, 6.7, 4.0, 35.1. II: 9.2, 6.5, 6.6, 6.6, 3.8, 32.7. III: 8.9, 5.6, 6.7, 7.0, 3.9, 32.1. IV: 11.0, 6.5, 9.7, 9.8, 4.1, 41.1. Palp: 7.2, 5.1, 4.8, –, 4.9, 22.0. Mid-widths (lateral): femora I–IV = 2.8, 3.1, 3.4, 3.4, palp = 2.2; patellae I–IV = 2.9, 2.8, 3.0, 3.0, palp=2.3; tibiae I–IV = 2.7, 2.6, 2.8, 3.1, palp = 2.3; metatarsi I–IV = 2.0, 1.9, 2.0, 2.4; tarsi I–IV = 1.9, 1.9, 1.9, 1.9, palp = 2.0. Abdomen 17.4 long, 13.3 wide. Spinnerets: PMS, 1.7 long, 0.8 wide, 0.6 apart; PLS, 2.6 basal, 2.1 middle, 2.3 distal; mid-widths (lateral), 1.4, 1.1, 0.9, respectively. Carapace: length to width 1.06. Fovea 1.6 wide. Eyes: tubercle 0.3 high, 1.8 long, 2.6 wide. Anterior eye row straight, posterior slightly recurved. Eye sizes and inter-distances: AME 0.5, ALE 0.5, PME 0.3, PLE 0.4, AME–AME 0.4, AME–ALE 0.3, AME–PME 0.3, ALE–ALE 1.7, ALE–PME 0.4, PME–PME 1.3, PME–PLE 0.2, PLE–PLE 2.0, ALE–PLE 0.4, AME–PLE 0.5. Ratio of eye group width to length 2.4. Maxillae: length to width: 1.7. Cuspules: 150–200 spread over ventral inner heel. Labium: 2.0 long, 2.7 wide, with <italic>ca</italic>. 150 cuspules spaced by one diameter from each other on the anterior third. Labio-sternal groove without evident sigilla. Chelicerae:basal segments with eleven teeth decreasing in size from distal to basal portion.Sternum: 7.4 long, 6.4 wide. Urticating hairs on abdomen dorsum lacking. Genitalia: paired long, uniform, weakly sclerotized spermathecae with a slight curvature in their middle (<xref ref-type="fig" rid="F9">Fig. 50</xref>). Color pattern: as in male, except abdomen dorsum black with sparse long reddish hairs, ventrally black (<xref ref-type="fig" rid="F10">Fig. 56</xref>).</p></tp:treatment-sec><tp:treatment-sec sec-type="Distribution"><title>Distribution.</title><p>Brazil: States of Sergipe and Northern State of Bahia, mainly in coastal regions (<xref ref-type="fig" rid="F13">Fig. 68</xref>).</p></tp:treatment-sec><tp:treatment-sec sec-type="Sexual dimorphism"><title>Sexual dimorphism.</title><p>The cephalic region of female and immatures is very low in profile when compared with those of male, and abdomen is dorso-ventrally flattened in the former (<xref ref-type="fig" rid="F7">Fig. 34</xref>). The eye tubercle is very low in female (<xref ref-type="fig" rid="F7">Fig. 36</xref>) and immature, and first ocular row is straight (<xref ref-type="fig" rid="F7">Fig. 37</xref>). Males have a more developed eye tubercle, the anterior ocular row is slightly procurved. Immatures and adult males have urticating hair type II on abdomen dorsally, which becomes lost in adult females.<!--PageBreak--></p></tp:treatment-sec><tp:treatment-sec sec-type="Spermathecae variation"><title>Spermathecae variation.</title><p>As <italic><tp:taxon-name>Pachistopelma rufonigrum</tp:taxon-name></italic>, the typical spermatheca is weakly sclerotized, long, tapering apically, without constrictions or lobes, and slightly curved inwards (<xref ref-type="fig" rid="F11">Figs 61–62</xref>). Shorter spermathecae (<xref ref-type="fig" rid="F11">Figs 63–65</xref>) can be found, as well as almost straight ones (<xref ref-type="fig" rid="F11">Fig. 64</xref>) and a few are curved outwards (<xref ref-type="fig" rid="F11">Fig. 65</xref>). In the paratype female (MNRJ 06242), one spermatheca is curved inwards whereas the other is curved outwards (<xref ref-type="fig" rid="F9">Fig. 50</xref>). Spermathecae of <xref ref-type="fig" rid="F11">Figs 62–64</xref> are from specimens of same population.</p></tp:treatment-sec><tp:treatment-sec sec-type="Natural history"><title>Natural history. </title><p>As with <italic><tp:taxon-name>Pachistopelma rufonigrum</tp:taxon-name></italic>, all specimens examined and labeled with field data indicate they were found inside bromeliads, which agrees with field observations (Dias et al 2000; <xref ref-type="bibr" rid="B17">Dias and Brescovit 2003</xref>, 2004 – all misidentified as <italic><tp:taxon-name>Pachistopelma rufonigrum</tp:taxon-name></italic>). In my own field observations in Parque Nacional de Itabaiana, Areia Branca, <!--PageBreak-->state of Sergipe (September 1999); RPPN Sapiranga, Mata de São João, state of Bahia (October 2007) and RPPN Jequitiba, Elísio Medrado, state of Bahia (October 2007) specimens were found only inside bromeliads. The habitat in Itabaiana consists of white sandy soils with scattered shrubs, cactus and bromeliads, and is very similar to restinga vegetation (<xref ref-type="bibr" rid="B17">Dias and Brescovit 2003</xref>), found in coastal region which is a typical enviroment for <italic><tp:taxon-name>Pachistopelma rufonigrum</tp:taxon-name></italic> in Rio Grande do Norte state (<xref ref-type="bibr" rid="B60">Santos et al. 2004</xref>). Bromeliad phytotelma is a source of water, food and retreat for a variety of animal species (<xref ref-type="bibr" rid="B23">Frank and Lounibos 2009</xref>), and in restinga regions they are a key resource for the local fauna (<xref ref-type="bibr" rid="B59">Santos et al. 2002</xref>; <xref ref-type="bibr" rid="B58">2003</xref>a, b). I failed to find <italic><tp:taxon-name>Pachistopelma bromelicola</tp:taxon-name></italic> sp. n. in parts of Parque Nacional de Itabaiana covered with Brazilian Atlantic rainforest. In RPPN Sapiranga, <italic><tp:taxon-name>Pachistopelma bromelicola</tp:taxon-name></italic> sp. n. was found in restinga area, inside<!--PageBreak--> <italic><tp:taxon-name>Hohenbergia stellata</tp:taxon-name></italic> bromeliads. Some of these bromeliads were very close to a house and were used in garden decoration. Inside two bromeliads we found an eggsac, protected by a retreat, in October 2007. In a region covered with Brazilian Atlantic rainforest, in RPPN Jequitiba, they were found close to a house located relatively far from forest shade. Other specimens were colected inside bromeliads in a caatinga (a xeric shrubland and thorn forest) region in Jeremoabo (R. A. Sanfilippo pers. comm.). Therefore, <italic><tp:taxon-name>Pachistopelma bromelicola</tp:taxon-name></italic> sp. n. is distributed over contrasting environments, from rainforest to xeric caatinga and restinga. An element in common among these populations is the obligatory bromelicolous habits.</p></tp:treatment-sec><tp:treatment-sec sec-type="Color pattern ontogeny"><title>Color pattern ontogeny.</title><p>The color pattern is similar to <italic><tp:taxon-name>Pachistopelma rufonigrum</tp:taxon-name></italic>, mainly in early instars. However, the lateral black stripes of abdomen dorsum are almost always connecting with the longitudinal central stripe (<xref ref-type="fig" rid="F10">Figs 52–53</xref>) whereas in <italic><tp:taxon-name>Pachistopelma rufonigrum</tp:taxon-name></italic> they normally do not connect (<xref ref-type="fig" rid="F8">Figs 41–43</xref>). Larger individuals have dark legs and dark-brown carapace, and abdominal pattern is conspicuous (<xref ref-type="fig" rid="F10">Fig. 54</xref>). In subadults, abdomen is very dark, lacks a pattern, or is inconspicuous (<xref ref-type="fig" rid="F10">Fig. 55</xref>). Adult female is almost completely black, except for some brown setae over carapace (<xref ref-type="fig" rid="F10">Fig. 56</xref>). Adult male is also completely black, but with many long whitish setae on legs, carapace and chelicerae. Abdomen is black with long red setae (<xref ref-type="fig" rid="F10">Fig. 57</xref>).</p></tp:treatment-sec><tp:treatment-sec><!--Section generated to contain objects referenced in tp:taxon-treatment.--><fig id="F9" position="float" orientation="portrait"><label>Figures 46–51.</label><caption><p><italic><tp:taxon-name>Pachistopelma bromelicola</tp:taxon-name></italic> sp. n. <bold>46–50</bold> male, holotype (MNRJ 06241) left palpal bulb <bold>46</bold> retrolateral, <bold>47</bold> prolateral, <bold>48</bold> frontal <bold>49</bold> male cymbium showing protuberance <bold>50</bold> male tibial spur of left leg I <bold>51</bold> female paratype (MNRJ 06242) spermathecae. Scale bar = 1mm.</p></caption><graphic xmlns:xlink="http://www.w3.org/1999/xlink" xlink:href="ZooKeys-230-001-g009.jpg" position="float" orientation="portrait" xlink:type="simple"/></fig><fig id="F10" position="float" orientation="portrait"><label>Figures 52–57.</label><caption><p><italic><tp:taxon-name>Pachistopelma bromelicola</tp:taxon-name></italic> sp. n., habitus <bold>52–55</bold> immatures in progression <bold>56</bold> female <bold>57</bold> male, all from RPPN Sapiranga, Mata de São João, state of Bahia, except male, from Jeremoabo, state of Bahia. Photos: R. Bertani. Scale bar = 10 mm.</p></caption><graphic xmlns:xlink="http://www.w3.org/1999/xlink" xlink:href="ZooKeys-230-001-g010.jpg" position="float" orientation="portrait" xlink:type="simple"/></fig><fig id="F11" position="float" orientation="portrait"><label>Figures 58–65.</label><caption><p>Variation in spermathecae. <bold>58–60</bold> <italic><tp:taxon-name>Pachistopelma rufonigrum</tp:taxon-name></italic> Pocock, 1901 <bold>58</bold> Alhandra, state of Paraiba (MZSP 10839) <bold>59</bold> Mamanguape, state of Paraíba (IBSP 9756) <bold>60</bold> Igarassu, state of Pernambuco (MZSP 10862) <bold>61–65</bold> <italic><tp:taxon-name>Pachistopelma bromelicola</tp:taxon-name></italic> sp. n. <bold>61</bold> Nossa Senhora da Glória, state of Sergipe (IBSP ref 28482) <bold>62–64</bold> Santo Amaro das Brotas, state of Sergipe (MZSP 10847, 10847, 10846) <bold>65</bold> Maracás, state of Bahia (IBSP 7889). Scale bar = 1mm.</p></caption><graphic xmlns:xlink="http://www.w3.org/1999/xlink" xlink:href="ZooKeys-230-001-g011.jpg" position="float" orientation="portrait" xlink:type="simple"/></fig><fig id="F12" position="float" orientation="portrait"><label>Figures 66–67.</label><caption><p>Female leg IV retrolateral view <bold>66</bold> <italic><tp:taxon-name>Pachistopelma bromelicola</tp:taxon-name></italic> sp. n. <bold>67</bold> <italic><tp:taxon-name>Pachistopelma rufonigrum</tp:taxon-name></italic> Pocock, 1901.</p></caption><graphic xmlns:xlink="http://www.w3.org/1999/xlink" xlink:href="ZooKeys-230-001-g012.jpg" position="float" orientation="portrait" xlink:type="simple"/></fig><fig id="F13" position="float" orientation="portrait"><caption><p><bold>Figure 68.</bold> Map showing records of <italic><tp:taxon-name>Pachistopelma</tp:taxon-name></italic> species on Northeastern Brazil. Losangle = <italic><tp:taxon-name>Pachistopelma rufonigrum</tp:taxon-name></italic>, star = <italic><tp:taxon-name>Pachistopelma bromelicola</tp:taxon-name></italic> sp. n. The gray area represents the approximate original distribution of Brazilian Atlantic rainforest. White area represents open environments (cerrado and caatinga).</p></caption><graphic xmlns:xlink="http://www.w3.org/1999/xlink" xlink:href="ZooKeys-230-001-g013.jpg" position="float" orientation="portrait" xlink:type="simple"/></fig><fig id="F15" position="float" orientation="portrait"><label>Figures 75–80.</label><caption><p><italic><tp:taxon-name>Pachistopelma</tp:taxon-name></italic> spp. microhabitats <bold>75, 79–80</bold> <italic><tp:taxon-name>Pachistopelma bromelicola</tp:taxon-name></italic> sp. n. <bold>75</bold> Itabaiana National Park, Areia Branca, state of Sergipe <bold>79–80</bold> RPPN Sapiranga, São João da Mata, state of Bahia <bold>79</bold> closed retreat has a female with eggsac <bold>80</bold> same retreat opened <bold>76–78</bold> <italic><tp:taxon-name>Pachistopelma rufonigrum</tp:taxon-name></italic> Pocock, 1901, E. E. Murici, Murici, state of Alagoas. Photos: R. Bertani.</p></caption><graphic xmlns:xlink="http://www.w3.org/1999/xlink" xlink:href="ZooKeys-230-001-g015.jpg" position="float" orientation="portrait" xlink:type="simple"/></fig><fig id="F7" position="float" orientation="portrait"><label>Figures 34–39.</label><caption><p><italic><tp:taxon-name>Pachistopelma rufonigrum</tp:taxon-name></italic> Pocock, 1901, female (MNRJ 06246) <bold>34</bold> carapace and abdomen, lateral <bold>35</bold> abdomen, dorsal <bold>36–37</bold> eye tubercle <bold>36</bold> lateral <bold>37</bold> dorsal <bold>38</bold> labium and sternum <bold>39</bold> spinnerets, ventral. Scale bar = 1mm.</p></caption><graphic xmlns:xlink="http://www.w3.org/1999/xlink" xlink:href="ZooKeys-230-001-g007.jpg" position="float" orientation="portrait" xlink:type="simple"/></fig><fig id="F8" position="float" orientation="portrait"><label>Figures 40–45.</label><caption><p><italic><tp:taxon-name>Pachistopelma rufonigrum</tp:taxon-name></italic> Pocock, 1901, habitus <bold>40–43</bold> immatures in progression <bold>44</bold>  female <bold>45</bold> male, all from E.E. Murici, Murici, state of Alagoas. Photos: R. Bertani. Scale bar = 10 mm.</p></caption><graphic xmlns:xlink="http://www.w3.org/1999/xlink" xlink:href="ZooKeys-230-001-g008.jpg" position="float" orientation="portrait" xlink:type="simple"/></fig></tp:treatment-sec><ref-list><ref id="B16"><mixed-citation xmlns:xlink="http://www.w3.org/1999/xlink" xlink:type="simple"><person-group><name name-style="western"><surname>Dias</surname><given-names>SC</given-names></name></person-group> (<year>2004</year>)<source> Color pattern changes in <italic>Pachistopelma rufonigrum</italic> Pocock (Araneae, Theraphosidae). Revista Brasileira de Zoologia 21: 153–154. <ext-link ext-link-type="uri" xlink:href="http://www.scielo.br/scielo.php?script=sci_abstract&amp;pid=S0101-81752004000100025&amp;lng=pt&amp;nrm=iso&amp;tlng=en" xlink:type="simple">http://www.scielo.br/scielo.php?script=sci_abstract&amp;pid=S0101-81752004000100025&amp;lng=pt&amp;nrm=iso&amp;tlng=en</ext-link></source>doi: <ext-link ext-link-type="uri" xlink:href="http://dx.doi.org/10.1590/S0101-81752004000100025" xlink:type="simple">10.1590/S0101-81752004000100025</ext-link></mixed-citation></ref><ref id="B19"><mixed-citation xmlns:xlink="http://www.w3.org/1999/xlink" xlink:type="simple"><person-group><name name-style="western"><surname>Dias</surname><given-names>SC</given-names></name><name name-style="western"><surname>Brescovit</surname><given-names>AD</given-names></name><name name-style="western"><surname>Santos</surname><given-names>LT</given-names></name><name name-style="western"><surname>Couto</surname><given-names>ECG</given-names></name></person-group> (<year>2000</year>)<source> Aranhas em bromélias de duas restingas do estado de Sergipe, Brasil. Biologia Geral e Experimental 1: 22–24. <ext-link ext-link-type="uri" xlink:href="http://www.biologiageralexperimental.bio.br/temas/aranhas/1.pdf" xlink:type="simple">http://www.biologiageralexperimental.bio.br/temas/aranhas/1.pdf</ext-link></source></mixed-citation></ref><ref id="B17"><mixed-citation xmlns:xlink="http://www.w3.org/1999/xlink" xlink:type="simple"><person-group><name name-style="western"><surname>Dias</surname><given-names>SC</given-names></name><name name-style="western"><surname>Brescovit</surname><given-names>AD</given-names></name></person-group> (<year>2003</year>)<source> Notes on the behavior of <italic>Pachistopelma rufonigrum</italic> Pocock (Araneae, Theraphosidae, Aviculariinae). Revista Brasileira de Zoologia 20: 13–17. <ext-link ext-link-type="uri" xlink:href="http://www.scielo.br/scielo.php?script=sci_arttext&amp;pid=S0101-81752003000100004&amp;lng=pt&amp;nrm=iso&amp;tlng=en" xlink:type="simple">http://www.scielo.br/scielo.php?script=sci_arttext&amp;pid=S0101-81752003000100004&amp;lng=pt&amp;nrm=iso&amp;tlng=en</ext-link></source>doi: <ext-link ext-link-type="uri" xlink:href="http://dx.doi.org/10.1590/S0101-81752003000100004" xlink:type="simple">10.1590/S0101-81752003000100004</ext-link></mixed-citation></ref><ref id="B60"><mixed-citation xmlns:xlink="http://www.w3.org/1999/xlink" xlink:type="simple"><person-group><name name-style="western"><surname>Santos</surname><given-names>RL</given-names></name><name name-style="western"><surname>Almeida</surname><given-names>MG</given-names></name><name name-style="western"><surname>Tinoco</surname><given-names>LDS</given-names></name><name name-style="western"><surname>Martins</surname><given-names>LB</given-names></name><name name-style="western"><surname>Maia</surname><given-names>MG</given-names></name></person-group> (<year>2004</year>)<article-title> Biogeography and conservation of the bromeliad tarantula <italic>Pachistopelma rufonigrum</italic> (Araneae, Theraphosidae) in Rio Grande do Norte, Brazil.</article-title><source>Journal of the Bromeliad Society </source><volume>54</volume>: <fpage>153</fpage>-<lpage>157</lpage>.</mixed-citation></ref><ref id="B23"><mixed-citation xmlns:xlink="http://www.w3.org/1999/xlink" xlink:type="simple"><person-group><name name-style="western"><surname>Frank</surname><given-names>JH</given-names></name><name name-style="western"><surname>Lounibos</surname><given-names>LP</given-names></name></person-group> (<year>2009</year>)<article-title> Insects and allies associated with bromeliads: a review.</article-title><source>Terrestrial Arthropod Reviews </source><volume>1</volume>: <fpage>125</fpage>-<lpage>153</lpage>. doi: <ext-link ext-link-type="uri" xlink:href="http://dx.doi.org/10.1163%2f187498308X414742" xlink:type="simple">10.1163%2f187498308X414742</ext-link></mixed-citation></ref><ref id="B59"><mixed-citation xmlns:xlink="http://www.w3.org/1999/xlink" xlink:type="simple"><person-group><name name-style="western"><surname>Santos</surname><given-names>RL</given-names></name><name name-style="western"><surname>Almeida</surname><given-names>MG</given-names></name><name name-style="western"><surname>Nunes</surname><given-names>JV</given-names></name></person-group> (<year>2002</year>)<article-title> Notes on the association of <italic>Pachistopelma rufonigrum</italic> Pocock, 1901 (Theraphosidae) with phytotelm bromeliads in eastern Rio Grande do Norte State, NE-Brazil.</article-title><source>Journal of the Bromeliad Society </source><volume>52</volume>: <fpage>122</fpage>-<lpage>124</lpage>.</mixed-citation></ref><ref id="B58"><mixed-citation xmlns:xlink="http://www.w3.org/1999/xlink" xlink:type="simple"><person-group><name name-style="western"><surname>Santos</surname><given-names>RL</given-names></name><name name-style="western"><surname>Almeida</surname><given-names>MG</given-names></name><name name-style="western"><surname>Nunes</surname><given-names>JV</given-names></name><name name-style="western"><surname>Tinoco</surname><given-names>LDS</given-names></name><name name-style="western"><surname>Martins,</surname><given-names>LB</given-names></name></person-group> (<year>2003</year>)<article-title> Bromeliads as a keystone resource for the scorpion <italic>Tityus neglectus</italic> in eastern Rio Grande do Norte State.</article-title><source>Journal of the Bromeliad Society </source><volume>53</volume>: <fpage>256</fpage>-<lpage>258</lpage>.</mixed-citation></ref></ref-list></tp:taxon-treatment>
