# Supplementary material for: Revision, cladistic analysis and biogeography of Typhochlaena C. L. Koch, 1850, Pachistopelma Pocock, 1901 and Iridopelma Pocock, 1901 (Araneae, Theraphosidae, Aviculariinae)
Source: Zookeys. 2012 Oct 23;(230):1–94. doi: 10.3897/zookeys.230.3500 (PMC3494022; doi:10.3897/zookeys.230.3500)
Supplement: XML Treatment for Iridopelma [file zookeys.230.3500-treatment10.xml]

<!DOCTYPE tp:taxon-treatment
  PUBLIC "-//TaxonX//DTD Taxonomic Treatment Publishing DTD v0 20100105//EN" "tax-treatment-NSO.dtd">
<tp:taxon-treatment xmlns:tp="http://www.plazi.org/taxpub"><tp:treatment-meta><mixed-citation publication-type="journal"><person-group><name><surname>Bertani</surname><given-names>Rogério</given-names></name></person-group><article-title>Revision, cladistic analysis and biogeography of 
                    <italic>Typhochlaena</italic> C. L. Koch, 1850, 
                    <italic>Pachistopelma</italic> Pocock, 1901 and 
                    <italic>Iridopelma</italic> Pocock, 1901 (Araneae, Theraphosidae, Aviculariinae)
                </article-title><source>Zookeys</source><day>23</day><month>10</month><year>2012</year><volume>2012</volume><issue>230</issue><fpage>1</fpage><lpage>94</lpage><pub-id pub-id-type="doi">10.3897/zookeys.230.3500</pub-id></mixed-citation></tp:treatment-meta><tp:nomenclature><tp:taxon-name>
                        <tp:taxon-name-part taxon-name-part-type="genus">Iridopelma</tp:taxon-name-part>
                    <object-id xmlns:xlink="http://www.w3.org/1999/xlink" xlink:type="simple">http://species-id.net/wiki/Iridopelma</object-id>
								</tp:taxon-name><tp:taxon-authority>Pocock, 1901</tp:taxon-authority><xref ref-type="fig" rid="F16">Figs 81</xref><xref ref-type="fig" rid="F17"/><xref ref-type="fig" rid="F18"/><xref ref-type="fig" rid="F19"/><xref ref-type="fig" rid="F20"/><xref ref-type="fig" rid="F21"/><xref ref-type="fig" rid="F22"/><xref ref-type="fig" rid="F23"/><xref ref-type="fig" rid="F24"/><xref ref-type="fig" rid="F25"/><xref ref-type="fig" rid="F26"/><xref ref-type="fig" rid="F27"/><xref ref-type="fig" rid="F28"/><xref ref-type="fig" rid="F29"/><xref ref-type="fig" rid="F30"/><xref ref-type="fig" rid="F31"/><xref ref-type="fig" rid="F32"/><xref ref-type="fig" rid="F33">–169</xref><tp:nomenclature-citation-list><tp:nomenclature-citation><tp:taxon-name>Iridopelma</tp:taxon-name><comment><xref ref-type="bibr" rid="B49">Pocock 1901</xref>:549; <xref ref-type="bibr" rid="B51">Raven 1985</xref>:119; <xref ref-type="bibr" rid="B70">Smith 1993</xref>:15, f. 1–10; <xref ref-type="bibr" rid="B48">Platnick 2012</xref>.</comment></tp:nomenclature-citation><tp:nomenclature-citation><tp:taxon-name>Avicularia</tp:taxon-name><comment>: <xref ref-type="bibr" rid="B67">Simon 1903</xref>:960 (in part: <italic><tp:taxon-name>Avicularia hirsuta</tp:taxon-name></italic>); <xref ref-type="bibr" rid="B61">Schmidt 1986</xref>:61, f. 109–110.</comment></tp:nomenclature-citation><tp:nomenclature-citation><tp:taxon-name>Typhochlaena</tp:taxon-name><comment>: <xref ref-type="bibr" rid="B38">Mello-Leitão 1923</xref>:332 (in part: <italic><tp:taxon-name>Typhochlaena pococki</tp:taxon-name></italic>, superfluous new name).</comment></tp:nomenclature-citation></tp:nomenclature-citation-list></tp:nomenclature><tp:treatment-sec sec-type="Type species"><title>Type species.</title><p><italic><tp:taxon-name>Iridopelma hirsutum</tp:taxon-name></italic> Pocock, 1901 by original designation.</p></tp:treatment-sec><tp:treatment-sec sec-type="Diagnosis"><title>Diagnosis.</title><p>Males of <italic><tp:taxon-name>Iridopelma</tp:taxon-name></italic> species differ from those of other aviculariines in the presence of tibial spurs on both leg I (<xref ref-type="fig" rid="F16">Fig. 85</xref>) and II (<xref ref-type="fig" rid="F16">Fig. 86</xref>). Females differ from those of all other aviculariines, except <italic><tp:taxon-name>Avicularia</tp:taxon-name></italic> and <italic><tp:taxon-name>Typhochlaena</tp:taxon-name></italic>, in that the anterior eye row is strongly procurved. <italic><tp:taxon-name>Iridoplema</tp:taxon-name></italic> further differs from <italic><tp:taxon-name>Typhochlaena</tp:taxon-name></italic> in that the most distal PLS segment is digitiform; from <italic><tp:taxon-name>Avicularia</tp:taxon-name></italic> in possessing spermatheca lacking an accentuated curvature medially.</p><fig id="F16" position="float" orientation="portrait"><label>Figures 81–88.</label><caption><p><italic><tp:taxon-name>Iridopelma hirsutum</tp:taxon-name></italic> Pocock, 1901 <bold>81–86</bold> male (MZSP 36884) <bold>81–83</bold> left palpal bulb <bold>81</bold> prolateral <bold>82</bold> retrolateral, <bold>83</bold> frontal <bold>84</bold> cymbium showing protuberance <bold>85</bold> tibial spur of left leg I <bold>86</bold> tibial spur of left leg II <bold>87–88</bold> female spermathecae <bold>87</bold> (MNRJ 06251) <bold>88</bold> (MNRJ 06249). Scale bar = 1mm.</p></caption><graphic xmlns:xlink="http://www.w3.org/1999/xlink" xlink:href="ZooKeys-230-001-g016.jpg" position="float" orientation="portrait" xlink:type="simple"/></fig></tp:treatment-sec><tp:treatment-sec sec-type="Description"><title>Description.</title><p>Carapace longer than wide, cephalic region moderately raised. Cephalic and thoracic striae conspicuous. Fovea straight, shallow or deep. Chelicerae without rastellum. Eye tubercle raised (<xref ref-type="fig" rid="F17">Fig. 91</xref>), wider than long. Clypeus narrow (<xref ref-type="fig" rid="F17">Fig. 92</xref>). Anterior eye row procurved (<xref ref-type="fig" rid="F17">Fig. 92</xref>). Labium wider than long, with 40–200 cuspules spaced by one diameter from each other on the anterior third center. Maxillary lyra absent. Maxilla subrectangular, anterior lobe distinctly produced in to conical process, inner angle bearing (75–150) cuspules. Sternum wider than long (<xref ref-type="fig" rid="F17">Fig. 93</xref>). Posterior angle not separating coxae IV. Three pairs of sigillae, all rounded, less than one diameter <!--PageBreak-->from margin. Leg formula: I=IV II III (all females, males of <italic><tp:taxon-name>Iridopelma vanini</tp:taxon-name></italic> sp. n., <italic><tp:taxon-name>Iridopelma katiae</tp:taxon-name></italic> sp. n. and<italic><tp:taxon-name>Iridopelma zorodes</tp:taxon-name></italic>) or I IV II III (males of <italic><tp:taxon-name>Iridopelma hirsutum</tp:taxon-name></italic> and <italic><tp:taxon-name>Iridopelma oliveirai</tp:taxon-name></italic> sp. n.). Clavate trichobothria on the distal 2/3 of tarsi I–IV. STC of males and femalewithout teeth. Tarsi I–III fully scopulated, IV divided by a band of setae or scopula integral. Scopulae of tarsi and metatarsi I–II extended very laterally giving them a spatulate appearance. Femur IV without retrolateral scopula. Legs lacking spines. Posterior lateral spinneret distally<!--PageBreak--> elongating, digitiform (<xref ref-type="fig" rid="F17">Fig. 94</xref>). Stridulatory setae absent. Cymbium with two subequal lobes, the prolateral one triangular in shape. Male spur on tibia I (<xref ref-type="fig" rid="F16">Fig. 85</xref>) and II (<xref ref-type="fig" rid="F16">Fig. 86</xref>). Male metatarsus I straight. Male palpal bulb globose narrowing abruptly forming a long slender embolus, 1.8 times (<italic><tp:taxon-name>Iridopelma oliveirai</tp:taxon-name></italic> sp. n.) (<xref ref-type="fig" rid="F29">Figs 156–158</xref>), 2.4–2.7 times (<italic><tp:taxon-name>Iridopelma hirsutum</tp:taxon-name></italic>, <italic><tp:taxon-name>Iridopelma zorodes</tp:taxon-name></italic>) (<xref ref-type="fig" rid="F16">Figs 81–83</xref>, <xref ref-type="fig" rid="F20">107–109</xref>) or 3.3 times (<italic><tp:taxon-name>Iridopelma vanini</tp:taxon-name></italic> sp. n., <italic><tp:taxon-name>Iridopelma katiae</tp:taxon-name></italic> sp. n<bold>.</bold>) (<xref ref-type="fig" rid="F23">Figs 127–129</xref>, <xref ref-type="fig" rid="F25">134–136</xref>) longer than tegulum length, with curvature of roughly 60° (<italic><tp:taxon-name>Iridopelma hirsutum</tp:taxon-name></italic>) (<xref ref-type="fig" rid="F16">Fig. 83</xref>), 90° (<italic><tp:taxon-name>Iridopelma katiae</tp:taxon-name></italic> sp. n.) (<xref ref-type="fig" rid="F25">Fig. 136</xref>), 105° (<italic><tp:taxon-name>Iridopelma oliveirai</tp:taxon-name></italic> sp. n.) (<xref ref-type="fig" rid="F29">Fig. 158</xref>), 115° (<italic><tp:taxon-name>Iridopelma zorodes</tp:taxon-name></italic>) (<xref ref-type="fig" rid="F20">Fig. 109</xref>) or 135° (<italic><tp:taxon-name>Iridopelma vanini</tp:taxon-name></italic> sp. n.) (<xref ref-type="fig" rid="F23">Fig. 129</xref>) to retrolateral side; keels absent, tegulum without prolateral depression. Paired straight spermathecae ending in two or three lobes (<italic><tp:taxon-name>Iridopelma hirsutum</tp:taxon-name></italic>, <italic><tp:taxon-name>Iridopelma oliveirai</tp:taxon-name></italic> sp. n., <italic><tp:taxon-name>Iridopelma vanini</tp:taxon-name></italic> sp. n., <italic><tp:taxon-name>Iridopelma marcoi</tp:taxon-name></italic> sp. n., <italic><tp:taxon-name>Iridopelma katiae</tp:taxon-name></italic> sp. n.) (<xref ref-type="fig" rid="F16">Figs 87–88</xref>, <xref ref-type="fig" rid="F29">161</xref>, <xref ref-type="fig" rid="F23">132</xref>, <xref ref-type="fig" rid="F31">166</xref>, <xref ref-type="fig" rid="F25">139</xref>), or a single lobe (<italic><tp:taxon-name>Iridopelma zorodes</tp:taxon-name></italic>) (<xref ref-type="fig" rid="F20">Fig. 112</xref>); with a single apical fold (<italic><tp:taxon-name>Iridopelma hirsutum</tp:taxon-name></italic>, <italic><tp:taxon-name>Iridopelma oliveirai</tp:taxon-name></italic> sp. n.) (<xref ref-type="fig" rid="F16">Figs 87–88</xref>, <xref ref-type="fig" rid="F29">161</xref>), double folded (<italic><tp:taxon-name>Iridopelma marcoi</tp:taxon-name></italic> sp. n., <italic><tp:taxon-name>Iridopelma vanini</tp:taxon-name></italic> sp. n.) (<xref ref-type="fig" rid="F31">Figs 166</xref>, <xref ref-type="fig" rid="F23">132</xref>), or without folds (<italic><tp:taxon-name>Iridopelma zorodes</tp:taxon-name></italic>, <italic><tp:taxon-name>Iridopelma katiae</tp:taxon-name></italic> sp. n.) (<xref ref-type="fig" rid="F20">Figs 112</xref>, <xref ref-type="fig" rid="F25">139</xref>). Cymbium with well developed spiniform process (<xref ref-type="fig" rid="F16">Fig. 84</xref>). Type II urticating hair on abdomen dorsum of males and females (most species), or absent in adult females (<italic><tp:taxon-name>Iridopelma marcoi</tp:taxon-name></italic> sp. n.). Color pattern ontogeny present.</p><p>Male <italic><tp:taxon-name>Iridopelma marcoi</tp:taxon-name></italic> sp. n. are currently unknown.</p><fig id="F17" position="float" orientation="portrait"><label>Figures 89–94.</label><caption><p><italic><tp:taxon-name>Iridopelma hirsutum</tp:taxon-name></italic> Pocock, 1901, female (MNRJ 06249) <bold>89</bold> carapace and abdomen, lateral <bold>90</bold> abdomen, dorsal <bold>91–92</bold> eye tubercle <bold>91</bold> lateral <bold>92</bold> dorsal <bold>93</bold> labium and sternum <bold>94</bold> spinnerets, ventral. Scale bar = 1mm.</p></caption><graphic xmlns:xlink="http://www.w3.org/1999/xlink" xlink:href="ZooKeys-230-001-g017.jpg" position="float" orientation="portrait" xlink:type="simple"/></fig><fig id="F18" position="float" orientation="portrait"><label>Figures 95–100.</label><caption><p><italic><tp:taxon-name>Iridopelma hirsutum</tp:taxon-name></italic> Pocock, 1901, habitus <bold>95–98</bold> immatures in progression <bold>99</bold> female <bold>100</bold> male, all from Reserva Biológica de Saltinho, Rio Formoso, state of Pernambuco, except female, from E. E. Murici, Murici, state of Alagoas. Photos: R. Bertani.</p></caption><graphic xmlns:xlink="http://www.w3.org/1999/xlink" xlink:href="ZooKeys-230-001-g018.jpg" position="float" orientation="portrait" xlink:type="simple"/></fig><fig id="F19" position="float" orientation="portrait"><label>Figures 101–106.</label><caption><p><italic><tp:taxon-name>Iridopelma hirsutum</tp:taxon-name></italic> Pocock, 1901, microhabitats <bold>101</bold> immature in retreat made with palm/<tp:taxon-name>Melastomatacea</tp:taxon-name> leaves <bold>102, 104</bold> immature in retreat made of two large unidentified leaves <bold>103</bold> immature in a retreat made of a <tp:taxon-name>Heliconiacea</tp:taxon-name> leaf <bold>105</bold> adult female in a retreat made of two leaves of “Guapeba” (<tp:taxon-name>Sapotaceae</tp:taxon-name>) <bold>106</bold> female on an abandoned house wall <bold>101–104</bold> Saltinho, state of Pernambuco, <bold>105–106</bold> E. E. Murici, Murici, state of Alagoas. Photos: R. Bertani.</p></caption><graphic xmlns:xlink="http://www.w3.org/1999/xlink" xlink:href="ZooKeys-230-001-g019.jpg" position="float" orientation="portrait" xlink:type="simple"/></fig><fig id="F20" position="float" orientation="portrait"><label>Figures 107–112.</label><caption><p><italic><tp:taxon-name>Iridopelma zorodes</tp:taxon-name></italic> (Mello-Leitão, 1926) <bold>107–111</bold> male (MNRJ 06254) <bold>107–109</bold> left palpal bulb <bold>107</bold> prolateral <bold>108</bold> retrolateral <bold>109</bold> frontal <bold>110</bold> tibial spur of left leg I <bold>111</bold> tibial spur of left leg II <bold>112</bold> female (IBSP 11760) spermathecae. Scale bar = 1mm.</p></caption><graphic xmlns:xlink="http://www.w3.org/1999/xlink" xlink:href="ZooKeys-230-001-g020.jpg" position="float" orientation="portrait" xlink:type="simple"/></fig><fig id="F21" position="float" orientation="portrait"><label>Figures 113–118.</label><caption><p><italic><tp:taxon-name>Iridopelma zorodes</tp:taxon-name></italic> (Mello-Leitão, 1926), habitus <bold>113–115</bold> immatures in progression <bold>116</bold> female <bold>117</bold> male <bold>118</bold> female <bold>113–116</bold> immatures and female from Itabaiana National Park, Areia Branca, state of Sergipe <bold>117</bold> male from RPPN Camurujipe, São João da Mata, state of Bahia <bold>118</bold> female from Elísio Medrado, RPPN Jequitiba, state of Bahia (MNRJ 06253). Photos: R. Bertani.</p></caption><graphic xmlns:xlink="http://www.w3.org/1999/xlink" xlink:href="ZooKeys-230-001-g021.jpg" position="float" orientation="portrait" xlink:type="simple"/></fig><fig id="F22" position="float" orientation="portrait"><label>Figures 119–126.</label><caption><p>Variation in spermathecae <bold>119–122</bold> <italic><tp:taxon-name>Iridopelma hirsutum</tp:taxon-name></italic> Pocock, 1901 <bold>119</bold> João Pessoa, state of Paraiba (IBSP 8076) <bold>120</bold> Sucupira, state of Pernambuco (IBSP 3986A) <bold>121</bold> Cabedelo, Ilha da Restinga, state of Paraiba (IBSP 8082) <bold>122</bold> Olinda, state of Pernambuco (IBSP 8080) <bold>123–126</bold> <italic><tp:taxon-name>Iridopelma zorodes</tp:taxon-name></italic> (Mello-Leitão, 1926) <bold>123</bold> Santo Amaro das Brotas, state of Sergipe (MZSP 10847) <bold>124, 126</bold> Acajutiba, state of Bahia (MZSP 32160–698, MZSP 32181–800) <bold>125</bold> Elísio Medrado, RPPN Jequitibá, state of Bahia (MNRJ 06253). Scale bar = 1mm.</p></caption><graphic xmlns:xlink="http://www.w3.org/1999/xlink" xlink:href="ZooKeys-230-001-g022.jpg" position="float" orientation="portrait" xlink:type="simple"/></fig><fig id="F23" position="float" orientation="portrait"><label>Figures 127–132.</label><caption><p><italic><tp:taxon-name>Iridopelma vanini</tp:taxon-name></italic> sp. n. <bold>127–131</bold> male <bold>127–129</bold> left palpal bulb (IBSP 11328) <bold>127</bold> prolateral <bold>128</bold> retrolateral <bold>129</bold> frontal <bold>130</bold> tibial spur of left leg I <bold>131</bold> tibial spur of left leg II <bold>132</bold> holotype female (IBSP Ref. 74.595) spermathecae. Scale bar = 1mm.</p></caption><graphic xmlns:xlink="http://www.w3.org/1999/xlink" xlink:href="ZooKeys-230-001-g023.jpg" position="float" orientation="portrait" xlink:type="simple"/></fig></tp:treatment-sec><tp:treatment-sec sec-type="Species included"><title>Species included.</title><p><italic><tp:taxon-name>Iridopelma hirsutum</tp:taxon-name></italic> Pocock, 1901 (<xref ref-type="fig" rid="F16">Figs 81</xref><xref ref-type="fig" rid="F17"/><xref ref-type="fig" rid="F18"/><xref ref-type="fig" rid="F19">–106</xref>, <xref ref-type="fig" rid="F22">119–122</xref>, <xref ref-type="fig" rid="F33">169</xref>), <italic><tp:taxon-name>Iridopelma zorodes</tp:taxon-name></italic> (Mello-Leitão, 1926) (<xref ref-type="fig" rid="F20">Figs 107</xref><xref ref-type="fig" rid="F21">–118</xref>, <xref ref-type="fig" rid="F22">123–126</xref>, <xref ref-type="fig" rid="F33">169</xref>), <italic><tp:taxon-name>Iridopelma vanini</tp:taxon-name></italic> sp. n. (<xref ref-type="fig" rid="F23">Figs 127</xref><xref ref-type="fig" rid="F24">–133</xref>, <xref ref-type="fig" rid="F28">150–152</xref>, <xref ref-type="fig" rid="F33">169</xref>), <italic><tp:taxon-name>Iridopelma katiae</tp:taxon-name></italic> sp. n. (<xref ref-type="fig" rid="F25">Figs 134–149</xref>, <xref ref-type="fig" rid="F28">153–155</xref>, <xref ref-type="fig" rid="F33">169</xref>), <italic><tp:taxon-name>Iridopelma oliveirai</tp:taxon-name></italic> sp. n. (<xref ref-type="fig" rid="F29">Figs 156</xref><xref ref-type="fig" rid="F30">–165</xref>, <xref ref-type="fig" rid="F33">169</xref>), <italic><tp:taxon-name>Iridopelma marcoi</tp:taxon-name></italic> sp. n. (<xref ref-type="fig" rid="F31">Figs 166</xref><xref ref-type="fig" rid="F32"/><xref ref-type="fig" rid="F33">–169</xref>).</p></tp:treatment-sec><tp:treatment-sec sec-type="Distribution"><title>Distribution and habitat.</title><p>Brazil: Northeastern, from Reconcave region in state of Bahia northwards. Few records for states of Para and Tocantins (<xref ref-type="fig" rid="F33">Fig. 169</xref>). Specimens of <italic><tp:taxon-name>Iridopelma</tp:taxon-name></italic> spp. are mostly found in Brazilian Atlantic rainforest (<xref ref-type="fig" rid="F19">Figs 101–105</xref>). Some species occur in drier, open environments such as “cerrado” (<xref ref-type="fig" rid="F32">Fig. 168</xref>), “caatinga” and “campo rupestre” (<xref ref-type="fig" rid="F27">Figs 145–146</xref>). A single record is known from the Amazon.</p></tp:treatment-sec><tp:treatment-sec sec-type="Natural history"><title>Natural history.</title><p><italic><tp:taxon-name>Iridopelma hirsutum</tp:taxon-name></italic> and <italic><tp:taxon-name>Iridopelma zorodes</tp:taxon-name></italic> build retreats connecting leaves with silk threads (<xref ref-type="fig" rid="F19">Figs 101–105</xref>). <italic><tp:taxon-name>Iridopelma katiae</tp:taxon-name></italic> sp. n. make retreats inside bromelids (<xref ref-type="fig" rid="F27">Figs 147–149</xref>). Habitat preference of other <italic><tp:taxon-name>Iridopelma</tp:taxon-name></italic> species is in need of confirmation.</p><fig id="F24" position="float" orientation="portrait"><label>Figure 133.</label><caption><p><italic><tp:taxon-name>Iridopelma vanini</tp:taxon-name></italic> sp. n., holotype female, habitus, from Parnamirim, state of Piaui. Photo: R. Bertani.</p></caption><graphic xmlns:xlink="http://www.w3.org/1999/xlink" xlink:href="ZooKeys-230-001-g024.jpg" position="float" orientation="portrait" xlink:type="simple"/></fig><fig id="F25" position="float" orientation="portrait"><caption><p><bold>Figures 134–139.</bold> <italic><tp:taxon-name>Iridopelma katiae</tp:taxon-name></italic> sp. n. <bold>134–138</bold> paratype male (MZSP 36888) <bold>134–136</bold> left palpal bulb <bold>134</bold> prolateral <bold>135</bold> retrolateral <bold>136</bold> frontal <bold>137</bold> tibial spur of left leg I <bold>138</bold> tibial spur of left leg II <bold>139</bold> holotype female (MZSP 36887) spermathecae. Scale bar = 1mm.</p></caption><graphic xmlns:xlink="http://www.w3.org/1999/xlink" xlink:href="ZooKeys-230-001-g025.jpg" position="float" orientation="portrait" xlink:type="simple"/></fig><fig id="F26" position="float" orientation="portrait"><label>Figures 140–143.</label><caption><p><italic><tp:taxon-name>Iridopelma katiae</tp:taxon-name></italic> sp. n., habitus <bold>140</bold> small immature <bold>141</bold> large immature <bold>142</bold> female <bold>143</bold> male, all from Chapada Diamantina National Park, Mucuge, state of Bahia. Photos: R. Bertani.</p></caption><graphic xmlns:xlink="http://www.w3.org/1999/xlink" xlink:href="ZooKeys-230-001-g026.jpg" position="float" orientation="portrait" xlink:type="simple"/></fig><fig id="F27" position="float" orientation="portrait"><label>Figures 144–149.</label><caption><p><italic><tp:taxon-name>Iridopelma katiae</tp:taxon-name></italic> sp. n. habitats <bold>144</bold> general view of Chapada Diamantina showing “Chapada” formation <bold>145</bold> detail of top of “Chapada” formation showing “campo rupestre” area and a bromeliad (<italic><tp:taxon-name>Vriesea atra</tp:taxon-name></italic>)“island” <bold>146</bold> detail of the bromeliad “island” <bold>147</bold> <italic><tp:taxon-name>Iridopelma katiae</tp:taxon-name></italic> sp. n. inside <italic><tp:taxon-name>Vriesea atra</tp:taxon-name></italic> leaves <bold>148</bold> <italic><tp:taxon-name>Vriesea atra</tp:taxon-name></italic> leaf folded and linked with silk threads making retreat <bold>149</bold> opened retreat, showing young. Photos: R. Bertani.</p></caption><graphic xmlns:xlink="http://www.w3.org/1999/xlink" xlink:href="ZooKeys-230-001-g027.jpg" position="float" orientation="portrait" xlink:type="simple"/></fig><fig id="F28" position="float" orientation="portrait"><label>Figures 150–155.</label><caption><p>Variation in spermathecae <bold>150–152</bold> <italic><tp:taxon-name>Iridopelma vanini</tp:taxon-name></italic> sp. n. <bold>150–151</bold> Barreirinhas, state of Maranhão (IBSP 11343, IBSP 11330) <bold>152</bold> Colinas de Tocantins, state of Tocantins (IBSP 3918) <bold>153–155</bold> <italic><tp:taxon-name>Iridopelma katiae</tp:taxon-name></italic> sp. n. <bold>153</bold> Rio de Contas, state of Bahia (IBSP 10317) <bold>154</bold> Mucugê, Parque Nacional da Chapada Diamantina, state of Bahia (MZSP 36890) <bold>155</bold> Ibicoara, state of Bahia (MZSP 22762). Scale bar = 1mm.</p></caption><graphic xmlns:xlink="http://www.w3.org/1999/xlink" xlink:href="ZooKeys-230-001-g028.jpg" position="float" orientation="portrait" xlink:type="simple"/></fig><fig id="F29" position="float" orientation="portrait"><label>Figures 156–161.</label><caption><p><italic><tp:taxon-name>Iridopelma oliveirai</tp:taxon-name></italic> sp. n. <bold>156–160</bold> male (IBSP 10100) <bold>156–158</bold> left palpal bulb <bold>156</bold> prolateral <bold>157</bold> retrolateral <bold>158</bold> frontal <bold>159</bold> tibial spur of left leg I <bold>160</bold> tibial spur of left leg II <bold>161</bold> female (IBSP 8714), spermathecae. Scale bar = 1mm.</p></caption><graphic xmlns:xlink="http://www.w3.org/1999/xlink" xlink:href="ZooKeys-230-001-g029.jpg" position="float" orientation="portrait" xlink:type="simple"/></fig><fig id="F30" position="float" orientation="portrait"><label>Figures 162–165.</label><caption><p><italic><tp:taxon-name>Iridopelma oliveirai</tp:taxon-name></italic> sp. n., habitus <bold>162–163</bold> immatures in progression <bold>164</bold> paratype female (IBSP 8714) <bold>165</bold> holotype male (IBSP 10100), all from Central, state of Bahia. Photos: R. Bertani.</p></caption><graphic xmlns:xlink="http://www.w3.org/1999/xlink" xlink:href="ZooKeys-230-001-g030.jpg" position="float" orientation="portrait" xlink:type="simple"/></fig><fig id="F31" position="float" orientation="portrait"><label>Figure 166.</label><caption><p><italic><tp:taxon-name>Iridopelma marcoi</tp:taxon-name></italic> sp. n. holotype female (IBSP 36891), spermathecae. Scale bar = 1 mm.</p></caption><graphic xmlns:xlink="http://www.w3.org/1999/xlink" xlink:href="ZooKeys-230-001-g031.jpg" position="float" orientation="portrait" xlink:type="simple"/></fig><fig id="F32" position="float" orientation="portrait"><label>Figures 167–168.</label><caption><p><italic><tp:taxon-name>Iridopelma marcoi</tp:taxon-name></italic> sp. n. <bold>167</bold> holotype female (IBSP 36891), habitus <bold>168</bold> habitat, São Desidério, state of Bahia. Photos: Marco A. Freitas.</p></caption><graphic xmlns:xlink="http://www.w3.org/1999/xlink" xlink:href="ZooKeys-230-001-g032.jpg" position="float" orientation="portrait" xlink:type="simple"/></fig><fig id="F33" position="float" orientation="portrait"><label>Figure 169.</label><caption><p>Map showing records of <italic><tp:taxon-name>Iridopelma</tp:taxon-name></italic> species in Northestern, Central western and Northern Brazil. Diamond = <italic><tp:taxon-name>Iridopelma hirsutum</tp:taxon-name></italic> Pocock, 1901, star = <italic><tp:taxon-name>Iridopelma zorodes</tp:taxon-name></italic> (Mello-Leitão, 1926), square = <italic><tp:taxon-name>Iridopelma vanini</tp:taxon-name></italic> sp. n., retangle = <italic><tp:taxon-name>Iridopelma marcoi</tp:taxon-name></italic> sp. n., triangle = <italic><tp:taxon-name>Iridopelma katiae</tp:taxon-name></italic> sp. n., circle = <italic><tp:taxon-name>Typhochlaena oliveirai</tp:taxon-name></italic> sp. n. The gray area represents the approximate original distribution of Brazilian Atlantic rainforest. White area represents open environments (cerrado and caatinga).</p></caption><graphic xmlns:xlink="http://www.w3.org/1999/xlink" xlink:href="ZooKeys-230-001-g033.jpg" position="float" orientation="portrait" xlink:type="simple"/></fig></tp:treatment-sec><tp:treatment-sec sec-type="Color pattern ontogeny"><title>Color pattern ontogeny.</title><p><italic><tp:taxon-name>Iridopelma hirsutum</tp:taxon-name></italic>, <italic><tp:taxon-name>Iridopelma zorodes</tp:taxon-name></italic> and <italic><tp:taxon-name>Iridopelma katiae</tp:taxon-name></italic> sp. n. color pattern changes dramatically from juvenile to adult stages. Data is insufficient for <italic><tp:taxon-name>Iridopelma vanini</tp:taxon-name></italic> sp. n., <italic><tp:taxon-name>Iridopelma oliveirai</tp:taxon-name></italic> sp. n. and <italic><tp:taxon-name>Iridopelma marcoi</tp:taxon-name></italic> sp. n.</p></tp:treatment-sec><tp:treatment-sec sec-type="Key to species of Iridopelma"><title>Key to species of <italic><tp:taxon-name>Iridopelma</tp:taxon-name></italic></title><p>(Male <italic><tp:taxon-name>Iridopelma marcoi</tp:taxon-name></italic> sp. n. is unknown)</p><table-wrap content-type="key" position="anchor" orientation="portrait"><table><tbody><tr><td rowspan="1" colspan="1">1</td><td rowspan="1" colspan="1">Male</td><td rowspan="1" colspan="1">2</td></tr><tr><td rowspan="1" colspan="1">–</td><td rowspan="1" colspan="1">Female</td><td rowspan="1" colspan="1">6</td></tr><tr><td rowspan="1" colspan="1">2</td><td rowspan="1" colspan="1">Leg I longer than leg IV (leg IV/I length 0.84 or less)</td><td rowspan="1" colspan="1">3</td></tr><tr><td rowspan="1" colspan="1">–</td><td rowspan="1" colspan="1">Leg I and IV roughly same length (leg IV/I length 0.93 or more)</td><td rowspan="1" colspan="1">4</td></tr><tr><td rowspan="1" colspan="1">3</td><td rowspan="1" colspan="1">Leg I much longer than leg IV (leg IV/I length 0.73), pattern lacking on abdomen dorsum (<xref ref-type="fig" rid="F30">Fig. 165</xref>); embolus short (<xref ref-type="fig" rid="F29">Figs 156–158</xref>)</td><td rowspan="1" colspan="1"><italic><tp:taxon-name>Iridopelma oliveirai</tp:taxon-name></italic> sp. n.</td></tr><tr><td rowspan="1" colspan="1">–</td><td rowspan="1" colspan="1">Leg I not so longer than leg IV (leg IV/I length 0.84), pattern on abdomen dorsum present (<xref ref-type="fig" rid="F18">Fig. 100</xref>); embolus long (<xref ref-type="fig" rid="F16">Figs 81–83</xref>)</td><td rowspan="1" colspan="1"><italic><tp:taxon-name>Iridopelma hirsutum</tp:taxon-name></italic></td></tr><tr><td rowspan="1" colspan="1">4</td><td rowspan="1" colspan="1">General coloration black with reddish pattern on abdomen dorsum (<xref ref-type="fig" rid="F26">Fig. 143</xref>)</td><td rowspan="1" colspan="1"><italic><tp:taxon-name>Iridopelma katiae</tp:taxon-name></italic> sp. n.</td></tr><tr><td rowspan="1" colspan="1">–</td><td rowspan="1" colspan="1">General coloration brown or light-brown, lacking pattern on abdomen dorsum</td><td rowspan="1" colspan="1">5</td></tr><tr><td rowspan="1" colspan="1">5</td><td rowspan="1" colspan="1">Large spiders, embolus very long (<xref ref-type="fig" rid="F23">Figs 127–129</xref>)</td><td rowspan="1" colspan="1"><italic><tp:taxon-name>Iridopelma vanini</tp:taxon-name></italic> sp. n.</td></tr><tr><td rowspan="1" colspan="1">–</td><td rowspan="1" colspan="1">Small to medium-sized spiders, embolus shorter (<xref ref-type="fig" rid="F20">Figs 107–109</xref>)</td><td rowspan="1" colspan="1"><italic><tp:taxon-name>Iridopelma zorodes</tp:taxon-name></italic>.</td></tr><tr><td rowspan="1" colspan="1">6</td><td rowspan="1" colspan="1">Spermathecae with a single lobe and lacking folds (<xref ref-type="fig" rid="F20">Figs 112</xref>, <xref ref-type="fig" rid="F22">123–126</xref>)</td><td rowspan="1" colspan="1"><italic><tp:taxon-name>Iridopelma zorodes</tp:taxon-name></italic></td></tr><tr><td rowspan="1" colspan="1">–</td><td rowspan="1" colspan="1">Spermathecae with two or more lobes</td><td rowspan="1" colspan="1">7</td></tr><tr><td rowspan="1" colspan="1">7</td><td rowspan="1" colspan="1">Spermathecae slender from base to tip, lacking folds (<xref ref-type="fig" rid="F25">Fig. 139</xref>, <xref ref-type="fig" rid="F28">153–155</xref>); general coloration black with reddish pattern on abdomen dorsum (<xref ref-type="fig" rid="F26">Fig. 142</xref>)</td><td rowspan="1" colspan="1"><italic><tp:taxon-name>Iridopelma katiae</tp:taxon-name></italic> sp. n.</td></tr><tr><td rowspan="1" colspan="1">–</td><td rowspan="1" colspan="1">Spermathecae tapering from base to tip, with at least one fold; general coloration brown or metallic green</td><td rowspan="1" colspan="1">8</td></tr><tr><td rowspan="1" colspan="1">8</td><td rowspan="1" colspan="1">Spermathecae very long, double folded (<xref ref-type="fig" rid="F23">Figs 132</xref>, <xref ref-type="fig" rid="F28">150–152</xref>)</td><td rowspan="1" colspan="1"><italic><tp:taxon-name>Iridopelma vanini</tp:taxon-name></italic> sp. n.</td></tr><tr><td rowspan="1" colspan="1">–</td><td rowspan="1" colspan="1">Spermathecae not too long, with single fold (<xref ref-type="fig" rid="F16">Figs 87–88</xref>)</td><td rowspan="1" colspan="1">9</td></tr><tr><td rowspan="1" colspan="1">9</td><td rowspan="1" colspan="1">Pattern on abdomen dorsum present, with longitudinal reddish central stripe (<xref ref-type="fig" rid="F18">Fig. 99</xref>)</td><td rowspan="1" colspan="1"><italic><tp:taxon-name>Iridopelma hirsutum</tp:taxon-name></italic>.</td></tr><tr><td rowspan="1" colspan="1">–</td><td rowspan="1" colspan="1">Abdomen dorsally lacking pattern (<xref ref-type="fig" rid="F30">Fig. 164</xref>)</td><td rowspan="1" colspan="1">10</td></tr><tr><td rowspan="1" colspan="1">10</td><td rowspan="1" colspan="1">Carapace metallic green (<xref ref-type="fig" rid="F32">Fig. 167</xref>); urticating hair lacking on abdomen dorsum</td><td rowspan="1" colspan="1"><italic><tp:taxon-name>Iridopelma marcoi</tp:taxon-name></italic> sp. n.</td></tr><tr><td rowspan="1" colspan="1">–</td><td rowspan="1" colspan="1">Carapace brownish to grayish (<xref ref-type="fig" rid="F30">Fig. 164</xref>); urticating hair type II present on abdomen dorsum</td><td rowspan="1" colspan="1"><italic><tp:taxon-name>Iridopelma oliveirai</tp:taxon-name></italic> sp. n.</td></tr></tbody></table></table-wrap></tp:treatment-sec><ref-list><ref id="B49"><mixed-citation xmlns:xlink="http://www.w3.org/1999/xlink" xlink:type="simple"><person-group><name name-style="western"><surname>Pocock</surname><given-names>RI</given-names></name></person-group> (<year>1901</year>)<article-title> Some new and old genera of South American Aviculariidae.</article-title><source>Annals and Magazine of Natural History </source><volume>7</volume>: <fpage>540</fpage>-<lpage>555</lpage>. doi: <ext-link ext-link-type="uri" xlink:href="http://dx.doi.org/10.1080/03745480109443359" xlink:type="simple">10.1080/03745480109443359</ext-link></mixed-citation></ref><ref id="B51"><mixed-citation xmlns:xlink="http://www.w3.org/1999/xlink" xlink:type="simple"><person-group><name name-style="western"><surname>Raven</surname><given-names>RJ</given-names></name></person-group> (<year>1985</year>)<source> The spider infraorder Mygalomorphae (Araneae): cladistics and systematics. Bulletin of American Museum of Natural History 182: 1–180. <ext-link ext-link-type="uri" xlink:href="http://digitallibrary.amnh.org/dspace/handle/2246/955" xlink:type="simple">http://digitallibrary.amnh.org/dspace/handle/2246/955</ext-link></source></mixed-citation></ref><ref id="B70"><mixed-citation xmlns:xlink="http://www.w3.org/1999/xlink" xlink:type="simple"><person-group><name name-style="western"><surname>Smith</surname><given-names>AM</given-names></name></person-group> (<year>1993</year>)<article-title> Taxonomy focus.</article-title><source>Journal of the British Tarantula Society </source><volume>9</volume>: <fpage>13</fpage>-<lpage>18</lpage>.</mixed-citation></ref><ref id="B48"><mixed-citation xmlns:xlink="http://www.w3.org/1999/xlink" xlink:type="simple"><person-group><name name-style="western"><surname>Platnick</surname><given-names>NI</given-names></name></person-group> (<year>2012</year>)<source> The world spider catalog version 12.5. American Museum of Natural History. Available from: <ext-link ext-link-type="uri" xlink:href="http://research.amnh.org/iz/spiders/catalog" xlink:type="simple">http://research.amnh.org/iz/spiders/catalog</ext-link> , </source>doi: <ext-link ext-link-type="uri" xlink:href="http://dx.doi.org/10.5531/db.iz.0001" xlink:type="simple">10.5531/db.iz.0001</ext-link> [accessed June 2012].</mixed-citation></ref><ref id="B67"><mixed-citation xmlns:xlink="http://www.w3.org/1999/xlink" xlink:type="simple"><person-group><name name-style="western"><surname>Simon</surname><given-names>E.</given-names></name></person-group> (<year>1903</year>)<article-title> Histoire naturelle des araignées.</article-title><source>Paris, Librarie Encyclopédique de Roret, </source><volume>2</volume>: <fpage>669</fpage>-<lpage>1080</lpage>.</mixed-citation></ref><ref id="B61"><mixed-citation xmlns:xlink="http://www.w3.org/1999/xlink" xlink:type="simple"><person-group><name name-style="western"><surname>Schmidt</surname><given-names>G</given-names></name></person-group> (<year>1986</year>)<source> Vogelspinnen: Lebensweise, Bestimmungsschlüssel, Haltung und Zucht. Albrecht Philler Verlag, Minden, West Germany.</source></mixed-citation></ref><ref id="B38"><mixed-citation xmlns:xlink="http://www.w3.org/1999/xlink" xlink:type="simple"><person-group><name name-style="western"><surname>Mello-Leitão</surname><given-names>CF</given-names></name></person-group> (<year>1923</year>)<article-title> Theraphosoideas do Brasil.</article-title><source>Revista do Museu Paulista </source><volume>13</volume>: <fpage>1</fpage>-<lpage>438</lpage>.</mixed-citation></ref></ref-list></tp:taxon-treatment>
