# Supplementary material for: Revision, cladistic analysis and biogeography of Typhochlaena C. L. Koch, 1850, Pachistopelma Pocock, 1901 and Iridopelma Pocock, 1901 (Araneae, Theraphosidae, Aviculariinae)
Source: Zookeys. 2012 Oct 23;(230):1–94. doi: 10.3897/zookeys.230.3500 (PMC3494022; doi:10.3897/zookeys.230.3500)
Supplement: XML Treatment for Iridopelma hirsutum [file zookeys.230.3500-treatment11.xml]

<!DOCTYPE tp:taxon-treatment
  PUBLIC "-//TaxonX//DTD Taxonomic Treatment Publishing DTD v0 20100105//EN" "tax-treatment-NSO.dtd">
<tp:taxon-treatment xmlns:tp="http://www.plazi.org/taxpub"><tp:treatment-meta><mixed-citation publication-type="journal"><person-group><name><surname>Bertani</surname><given-names>Rogério</given-names></name></person-group><article-title>Revision, cladistic analysis and biogeography of 
                    <italic>Typhochlaena</italic> C. L. Koch, 1850, 
                    <italic>Pachistopelma</italic> Pocock, 1901 and 
                    <italic>Iridopelma</italic> Pocock, 1901 (Araneae, Theraphosidae, Aviculariinae)
                </article-title><source>Zookeys</source><day>23</day><month>10</month><year>2012</year><volume>2012</volume><issue>230</issue><fpage>1</fpage><lpage>94</lpage><pub-id pub-id-type="doi">10.3897/zookeys.230.3500</pub-id></mixed-citation></tp:treatment-meta><tp:nomenclature><tp:taxon-name>
                        <tp:taxon-name-part taxon-name-part-type="genus">Iridopelma</tp:taxon-name-part>
                        <tp:taxon-name-part taxon-name-part-type="species">hirsutum</tp:taxon-name-part>
                    <object-id xmlns:xlink="http://www.w3.org/1999/xlink" xlink:type="simple">http://species-id.net/wiki/Iridopelma_hirsutum</object-id>
								</tp:taxon-name><tp:taxon-authority>Pocock, 1901</tp:taxon-authority><xref ref-type="fig" rid="F16">Figs 81</xref><xref ref-type="fig" rid="F17"/><xref ref-type="fig" rid="F18"/><xref ref-type="fig" rid="F19">–106</xref><xref ref-type="fig" rid="F22">119–122</xref><xref ref-type="fig" rid="F33">169</xref><tp:nomenclature-citation-list><tp:nomenclature-citation><tp:taxon-name>Iridopelma hirsutum</tp:taxon-name><comment><xref ref-type="bibr" rid="B49">Pocock 1901</xref>:550; <xref ref-type="bibr" rid="B70">Smith 1993</xref>:15, f. 1–10; <xref ref-type="bibr" rid="B44">Peters 2000</xref>:34, f. 73–74; <xref ref-type="bibr" rid="B45">2003</xref>:209, f. 843–844; <xref ref-type="bibr" rid="B48">Platnick 2012</xref>.</comment></tp:nomenclature-citation><tp:nomenclature-citation><tp:taxon-name>Avicularia hirsuta</tp:taxon-name><comment>: <xref ref-type="bibr" rid="B67">Simon 1903</xref>:960; <xref ref-type="bibr" rid="B46">Petrunkevitch 1911</xref>:50; <xref ref-type="bibr" rid="B53">Roewer 1942</xref>:254; <xref ref-type="bibr" rid="B9">Bücherl 1957</xref>:404, f. 93–93a; <xref ref-type="bibr" rid="B61">Schmidt 1986</xref>:61, f. 109–110; 1993:102, f. 326–327; 2003:200, f. 574–575.</comment></tp:nomenclature-citation><tp:nomenclature-citation><tp:taxon-name>Typhochlaena pococki</tp:taxon-name><comment><xref ref-type="bibr" rid="B38">Mello-Leitão 1923</xref>:333 (superfluous new name for <italic><tp:taxon-name>Iridopelma hirsutum</tp:taxon-name></italic> Pocock, 1901).</comment></tp:nomenclature-citation><tp:nomenclature-citation><tp:taxon-name>Avicularia palmicola</tp:taxon-name><comment> Mello-Leitão 1945:170; <xref ref-type="bibr" rid="B10">Bücherl et al. 1971</xref>:126, f. 44. <bold>syn. n.</bold></comment></tp:nomenclature-citation></tp:nomenclature-citation-list></tp:nomenclature><tp:treatment-sec sec-type="Diagnosis"><title>Diagnosis.</title><p>Males resemble those of <italic><tp:taxon-name>Iridopelma oliveirai</tp:taxon-name></italic> sp. n. by leg I longer than leg IV (leg IV/I length = 0.84, SD = 0.05). Can be further distinguished by narrow embolus<!--PageBreak--><!--PageBreak--> ending in a curved tip (<xref ref-type="fig" rid="F16">Figs 81–83</xref>) and by a pattern present on the abdomen dorsally (<xref ref-type="fig" rid="F18">Fig. 100</xref>). Female resembles <italic><tp:taxon-name>Iridopelma oliveirai</tp:taxon-name></italic> sp. n. by diverging spermathecae twisted in apical portions (<xref ref-type="fig" rid="F16">Figs 87–88</xref>). It differs by brown carapace and legs, and an obvious abdominal pattern (<xref ref-type="fig" rid="F18">Fig. 99</xref>).</p></tp:treatment-sec><tp:treatment-sec sec-type="Types"><title>Types.</title><p>Lectotype female (herein designated) a dissected adult female and 4 paralectotypes, 1 male, 3 immatures fom Pernambuco, Brazil, Royal Soc, H. N. Ridley (BMNH 1889-8-9-19) examined. Remarks: <xref ref-type="bibr" rid="B70">Smith (1993)</xref> considered the male from Igarassu, collected by Ramage (BMNH 1888-47) to be the species type. However, he overlooked that <xref ref-type="bibr" rid="B49">Pocock (1901)</xref> explicitly indicated in the original description the types as those from Pernambuco. Furthermore, <xref ref-type="bibr" rid="B49">Pocock (1901)</xref> described both female and male, whereas Ramage’s material consists only of a single male.</p></tp:treatment-sec><tp:treatment-sec sec-type="Additional material examined"><title>Additional material examined.</title><p>BRAZIL: <italic>Ceará</italic>: Fortaleza [<named-content xmlns:xlink="http://www.w3.org/1999/xlink" content-type="dwc:verbatimCoordinates" xlink:type="simple">3°43'S, 38°32'W</named-content>], 1 male, H. A. Braga, 10 April 1947 (IBSP 3505); 1 male, M. P. Paiva, 16 November 1960 (IBSP 3555); 2 males, 1 female, D. Rocha (IBSP 3362); 1 immature, same collector (IBSP 3361); <italic>Rio Grande do Norte</italic>: Parnamirim [5°54'S, 35°15W], 1 male, C. A. Almeida, 9 April 1973 (IBSP 2741); 1 male, F. Kawata, November 2007 (IBSP 14685); <italic>Paraíba</italic>: 1 male, A. R. Roman, October 1980 (IBSP 4658); 1 immature, M. Ihering (MNRJ 42344); Cabedelo, Ilha da Restinga [<named-content xmlns:xlink="http://www.w3.org/1999/xlink" content-type="dwc:verbatimCoordinates" xlink:type="simple">7°00'S, 34°50'W</named-content>], 1 female, P. F. L. Duarte, 12 November 1978 (IBSP 8082); João Pessoa [7°08'S, 34°51W], 2 males, P. F. L. Duarte (IBSP 9758); Campus da U.F.P.B., 1 male (IBSP 8077), 1 female, Robson and Paula, 29 September to 3 October (IBSP8079), 1 female, B. M. Grisi, 23 August 1977 (IBSP 8076), 1 male, P. F. L. Duarte, 30 November 1979 (IBSP 8078), 1 female, Carrocinha, 17 September 1976 (MNRJ 13778), 1 male, P. F. L. Duarte, 1976 (MNRJ 13745), 1 immature, P. F. L. Duarte, 5 May 1977 (MNRJ 13549); <italic>Pernambuco</italic>: 1 male, P. F. L. Duarte (IBSP 9757); Camocim de São Félix [<named-content xmlns:xlink="http://www.w3.org/1999/xlink" content-type="dwc:verbatimCoordinates" xlink:type="simple">8°21'S, 35°45'W</named-content>], 1 immatue, Vera Lúcia, 25 November 1969 (IBSP 8081); Jaboatão dos Guararapes, Sucupira [<named-content xmlns:xlink="http://www.w3.org/1999/xlink" content-type="dwc:verbatimCoordinates" xlink:type="simple">8°06'S, 34°58'W</named-content>], 1 immature, J. M. Arcanjo, 21 May 1969, on bromeliads (IBSP 3986A); Igarassu [<named-content xmlns:xlink="http://www.w3.org/1999/xlink" content-type="dwc:verbatimCoordinates" xlink:type="simple">7°50'S, 34°54'W</named-content>], 1 male, G. A. Ramage (BMNH 1888-47); Olinda [<named-content xmlns:xlink="http://www.w3.org/1999/xlink" content-type="dwc:verbatimCoordinates" xlink:type="simple">8°00'S, 34°51'W</named-content>], 2 females, 8 immatures, A. T. Coelho, 1963, on bushes (IBSP 8080); Recife [<named-content xmlns:xlink="http://www.w3.org/1999/xlink" content-type="dwc:verbatimCoordinates" xlink:type="simple">8°03'S, 34°52'W</named-content>], 1 female, M. F. Santos, May 1985 (IBSP 2741); Rio Formoso, Reserva Biológica de Saltinho (<named-content xmlns:xlink="http://www.w3.org/1999/xlink" content-type="dwc:verbatimCoordinates" xlink:type="simple">8°43'5.99"S, 35°10'7.08"W</named-content>), 1 male, R. Bertani, D. R. M. Ortega and R. H. Nagahama, 9 August 2006, at night, with retreat made with silk and two leaves, 1 m above the ground (MZSP 36884); 1 female, same colectors, 8 August 2006 (MZSP 36885); 1 female, same collectors, 10 August 2006, at night, on a leaf 0.5 m above the ground (MZSP 36886); 1 immature, same collectors, 9 August 2006, at night in palm tree, inside retreat made with silk and two leaves, 1 m above the ground (MZSP 36887), 2 immatures, 12 May 1969 (MNRJ 13721); <italic>Alagoas</italic>: Coruripe, Barragem da Fazenda Capiatã I, Usina Coruripe [<named-content xmlns:xlink="http://www.w3.org/1999/xlink" content-type="dwc:verbatimCoordinates" xlink:type="simple">10°08'S, 36°10'W</named-content>], 1 male, E. C. Santos and R. C. T. Aquino (ex MUFAL 269), October 2004 (IBSP 12583), Murici, Estação Ecológica de Murici, Ufal (<named-content xmlns:xlink="http://www.w3.org/1999/xlink" content-type="dwc:verbatimCoordinates" xlink:type="simple">9°15'1.86"S, 35°51'0.17"W</named-content>), 200 m a.s.l., 1 female, R. Bertani, D. R. M. Ortega and R. H. Nagahama, 17 August 2006, at night, inside reatreat made with <!--PageBreak-->silk and two leaves, 1 m above the ground (MNRJ 06249); 1 immature, same colectors, 12 August 2006, at night, in a web built between two <italic>Heliconia</italic> leaves (MNRJ 06250); (<named-content xmlns:xlink="http://www.w3.org/1999/xlink" content-type="dwc:verbatimCoordinates" xlink:type="simple">9°14'1.73"S, 35°50'1.61"W</named-content>), 575 m a.s.l., 1 female, same collectors, 16 August 2006, at night in a wall of an abandoned house (MNRJ 06251); 1 female, same data (MNRJ 06252); without locality (Cidade Universitaria), 1 male, M. N. Marques, 11 May 1980 (MNRJ 13782).</p></tp:treatment-sec><tp:treatment-sec sec-type="Redescription"><title>Redescription.</title><p>Female (MNRJ 06249) from Murici, state of Alagoas, Brazil. Carapace 15.0 long, 14.4 wide, chelicerae 9.0. Legs (femur, patella, tibia, metatarsus, tarsus, total): I: 13.4, 7.6, 10.4, 9.6, 5.3, 46.3. II: 12.3, 7.0, 8.8, 9.3, 4.9, 42.3. III: 10.4, 6.0, 8.0, 8.6, 4.6, 37.6. IV: 12.6, 6.2, 10.5, 10.9, 4.7, 44.9. Palp: 9.4, 5.2, 6.2, –, 6.2,<!--PageBreak--> 27.0. Mid-widths (lateral): femora I –IV = 2.8, 2.8, 3.1, 2.8, palp = 2.2; patellae I–IV = 2.9, 2.8, 2.7, 2.7, palp = 2.4; tibiae I–IV = 2.7, 2.5, 2.5, 2.6, palp = 2.3; metatarsi I–IV = 2.2, 2.2, 1.8, 1.6; tarsi I–IV = 2.2, 2.2, 2.0, 2.3, palp = 2.5. Abdomen 21.5 long, 16.0 wide. Spinnerets: PMS, 1.8 long, 0.7 wide, 0.4 apart; PLS, 2.3 basal, 1.6 middle, 2.5 distal; mid-widths (lateral), 1.9, 1.4, 0.9, respectively. Carapace: length to width 1.04. Fovea: shallow, 2.3 wide. Eyes: tubercle 0.6 high, 2.4 long, 2.8 wide. Clypeus 0.6. Anterior eye row procurved, posterior straight. Eye sizes and inter-distances: AME 0.6, ALE 0.6, PME 0.4, PLE 0.6, AME–AME 0.6, AME–ALE 0.5, AME–PME 0.3, ALE–ALE 2.0, ALE–PME 0.7, PME–PME 1.6, PME–PLE 0.08, PLE–PLE 2.1, ALE–PLE 0.4, AME–PLE 0.4. Ratio of eye group width to length 2.0. Maxillae: length to width: 2.1. Cuspules: 90–100 spread over ventral inner heel. Labium: 2.1 long, 2.2 wide, with 70–90 cuspules spaced by one diameter from each other on the anterior third. Labio-sternal groove deep, narrow, sigilla not evident. Chelicerae: basal segments with ten teeth decreasing in size from distal to basal portion. Sternum: 6.9 long, 6.2 wide. Legs: leg formula: I=IV II III. Scopula: tarsi I–III fully scopulate, IV basal half divided by row of 6–7 setae. Metatarsi I–II 4/5 scopulate; III 2/3, IV 1/3 distal scopulate. IV divided by three wide row of setae. Urticating hairs type II (0.53 to 0.61 long, 0.015 wide) on abdomen dorsum. Genitalia: paired diverging spermathecae tapering from the basally to the apex, folding on medially and with a strong constriction forming two (more rarely one or three) distal lobes (<xref ref-type="fig" rid="F16">Figs 87–88</xref>). Color pattern: carapace, chelicerae, legs and palps brown with light brown setae, except for femora, patellae and tibiae of leg I-II and patellae and tibiae of leg III, blackish ventrally and prolaterally and tibiae and metatarsi of leg IV, darkened ventrally. Sternum, coxae, labium, maxillae black. Longitudinal stripes on dorsum of femora, patellae, tibiae and metatarsi whitish, more conspicuous on the patellae. Distal femora, patellae, tibiae and metatarsi with white rings. Tarsi with a dorsal “U” shaped orange stripe. Abdomen dorsum brown with long light brown setae; a longitudinal large darker stripe on its center. Ventrally black (<xref ref-type="fig" rid="F18">Fig. 99</xref>).</p></tp:treatment-sec><tp:treatment-sec sec-type="Redescription"><title>Redescription.</title><p>Male (MZSP 36884) from Rio Formoso, state of Pernambuco, Brazil. Carapace 10.4 long, 10.0 wide, chelicerae 5.7. Legs (femur, patella, tibia, metatarsus, tarsus, total): I: 13.2, 5.8, 10.9, 11.0, 5.3, 46.2. II: 11.9, 5.3, 9.7, 9.6, 4.9, 41,4. III: 9.8, 4.5, 7.6, 8.3, 3.9, 34.1. IV: 11.7, 4.7, 10.2, 11.0, 4.3, 41.9. Palp: 7.1, 3.9, 5.3, –, 2.2, 18.5. Mid-widths (lateral): femora I–IV = 1.8, 1.7, 2.0, 1.8, palp = 1.3; patellae I–IV = 1.8, 1.9, 1.7, 1.9, palp = 1.6; tibiae I–IV = 1.5, 1.4, 1.5, 1.6, palp = 1.5; metatarsi I–IV = 1.1, 1.0, 1.1, 1.1; tarsi I–IV = 1.1, 1.3, 1.2, 1.1, palp = 1.4. Abdomen 11.2 long, 7.6 wide. Spinnerets: PMS, 1.4 long, 0.5 wide, 0.2 apart; PLS, 2.3 basal, 1.1 middle, 1.7 distal; mid-widths (lateral), 0.8, 0.6, 0.5, respectively. Carapace: length to width 1.01. Fovea: shallow, 1.6 wide. Eyes: tubercle 0.4 high, 1.6 long, 2.1 wide. Clypeus 0.5. Anterior eye row procurved, posterior straight. Eye sizes and inter-distances: AME 0.5, ALE 0.5, PME 0.4, PLE 0.5, AME–AME 0.6, AME–ALE 0.3, AME–PME 0.1, ALE–ALE 1.3, ALE–PME 0.5, PME–PME 1.2, PME–PLE 0.08, PLE–PLE 1.3, ALE–PLE 0.3, AME–PLE 0.4. Ratio of eye group width to length 2.0. Other characters as in female, except: maxillae: length to width: 2.1. Cuspules: 75–80 <!--PageBreak-->spread over ventral inner heel. Labium: 1.2 long, 1.6 wide, with 50 cuspules spaced by one diameter from each other on the anterior third center. Labio-sternal groove shallow, flat, with two sigilla. Chelicerae: basal segments with eigth teeth decreasing in size from distal to basal portion. Sternum: 5.0 long, 4.7 wide. Legs: leg formula: I IV II III. Scopula: tarsi I–IV fully scopulate, IV divided by three row of setae. Metatarsi I 4/5 scopulate; II 2/3 scopulate; III 1/2 distal scopulate; IV 1/3 distal scopulate. IV divided by three wide row of setae. Tibial spurs. Legs: I, single, 0.6 long, 1.1 wide, with numerous spiniform setae on its tip (<xref ref-type="fig" rid="F16">Fig. 85</xref>); II, single, without elevation, formed by<!--PageBreak--> numerous spiniform setae (<xref ref-type="fig" rid="F16">Fig. 86</xref>). Urticating hairs type II (0.88 to 0.95 long, 0.015 wide) on abdomen dorsum. Palp: embolus 2.6 long, with a 60° curvature to the retrolateral side. Embolus basal, middle and distal width of 0.5, 0.1 and 0.05, respectively. Tegulum 1.1 long, 1.5 wide. (<xref ref-type="fig" rid="F16">Figs 81–83</xref>). Cymbium: spiniform process 0.8 long, 0.4 wide on the apex (<xref ref-type="fig" rid="F16">fig. 84</xref>). Color pattern as in female, except for legs dorsally and ventrally brown with light brown setae; coxa I with distal ventro-retrolateral margin, II with distal half and III–IV completely brown with light brown setae; dorsum of abdomen with a longitudinal stripe of reddish urticating hairs (<xref ref-type="fig" rid="F18">Fig. 100</xref>).</p></tp:treatment-sec><tp:treatment-sec sec-type="Distribution"><title>Distribution.</title><p>Brazil: From state of Ceará southwards to the state of Alagoas (<xref ref-type="fig" rid="F3">Fig. 169</xref>).</p></tp:treatment-sec><tp:treatment-sec sec-type="Spermathecae variation"><title>Spermathecae variation.</title><p>Typical spermatheca diverges and tapers from base to apex, folds after its middle and has a strong constriction forming two distal lobes (<xref ref-type="fig" rid="F16">Figs 87</xref>, <xref ref-type="fig" rid="F22">119</xref>, <xref ref-type="fig" rid="F22">121</xref>). More rarely, there is one lobe on both (<xref ref-type="fig" rid="F16">Figs 88</xref>, <xref ref-type="fig" rid="F22">120</xref>) spermathecae or even three lobes (<xref ref-type="fig" rid="F22">Fig. 122</xref>). Relative length and width vary, mainly in smaller specimens (<xref ref-type="fig" rid="F22">Figs 119–122</xref>). However, even small spermathecae are already folded after their middle.</p></tp:treatment-sec><tp:treatment-sec sec-type="Natural history"><title>Natural history.</title><p>Individuals of <italic><tp:taxon-name>Iridopelma hirsutum</tp:taxon-name></italic> are known to inhabit remnants of Brazilian Atlantic rainforest. Of eight specimens collected in Reserva Biológica de Saltinho, state of Pernambuco, and Estação Ecológica de Murici, state of Alagoas, six were found inside or close to retreats on leaves and two adult females were walking on the inner walls of an abandoned house (<xref ref-type="fig" rid="F19">Fig. 106</xref>). They normally build a retreat with two leaves connected with silk threads (<xref ref-type="fig" rid="F19">Figs 101, 102, 104–105</xref>) on different plants such as <tp:taxon-name>Piperaceae</tp:taxon-name>, <tp:taxon-name>Melastomataceae</tp:taxon-name>, Palmae (<xref ref-type="fig" rid="F19">Fig. 101</xref>), “Guapeba” (<tp:taxon-name>Sapotaceae</tp:taxon-name>) (<xref ref-type="fig" rid="F19">Fig. 105</xref>) and other not identified (<xref ref-type="fig" rid="F19">Figs 102, 104</xref>). Ocasionally, they can be found with retreats in a single leaf, as in rolled <tp:taxon-name>Heliconiaceae</tp:taxon-name> leaf (<xref ref-type="fig" rid="F19">Fig. 103</xref>). Retreat was above ground 0.5 to 1.0 m, but this was affected by collector’s inability to search for specimens high in the vegetation. No adult males or females with eggsacs were found in the excursion period (August).</p></tp:treatment-sec><tp:treatment-sec sec-type="Color pattern ontogeny"><title>Color pattern ontogeny.</title><p>Juveniles have most of the carapace, chelicerae and legs metallic green (<xref ref-type="fig" rid="F18">Figs 95–96</xref>). Coxae, trochantera, basal femora dorsally and parts of the chelicerae are light brown. The abdomen is black with a light central longitudinal large spot having zigzag edges and a longitudinal central black stripe over a more reddish area. The sternum, coxae, labium and abdomen are ventrally black. As the juveniles mature, the metallic green coloration changes to brown (<xref ref-type="fig" rid="F18">Fig. 97</xref>) and the central spot on dorsal abdomen becomes totally reddish (<xref ref-type="fig" rid="F18">Fig. 98</xref>). In the adult females, parts of the abdominal pattern remain, the longitudinal central black stripe is broader, and the reddish area becomes inconspicuous (<xref ref-type="fig" rid="F18">Fig. 99</xref>). Adult males also retain an abdominal pattern, and the reddish area is normally conspicuous (<xref ref-type="fig" rid="F18">Fig. 100</xref>).</p></tp:treatment-sec><tp:treatment-sec sec-type="Remarks"><title>Remarks.</title><p><italic><tp:taxon-name>Avicularia palmicola</tp:taxon-name></italic> Mello-Leitão, 1945, holotype female from Brazil, Paraíba, Mumbaba, Aristóteles Silva, collected in coconut tree (MNRJ 2328), examined. The specimen is an aviculariine female with first eye row procurved and spermathecae having a single fold and bilobed at distal portion. These characters agree with <italic><tp:taxon-name>Iridopelma</tp:taxon-name></italic> and spermathecae shape is typical of <italic><tp:taxon-name>Iridopelma hirsutum</tp:taxon-name></italic>. Therefore, <italic><tp:taxon-name>Avicularia palmicola</tp:taxon-name></italic> Mello-Leitão, 1945 is transferred to <italic><tp:taxon-name>Iridopelma</tp:taxon-name></italic> and considered a junior-synonym of <italic><tp:taxon-name>Iridopelma hirsutum</tp:taxon-name></italic> Pocock, 1901 syn. n.</p></tp:treatment-sec><tp:treatment-sec><!--Section generated to contain objects referenced in tp:taxon-treatment.--><fig id="F16" position="float" orientation="portrait"><label>Figures 81–88.</label><caption><p><italic><tp:taxon-name>Iridopelma hirsutum</tp:taxon-name></italic> Pocock, 1901 <bold>81–86</bold> male (MZSP 36884) <bold>81–83</bold> left palpal bulb <bold>81</bold> prolateral <bold>82</bold> retrolateral, <bold>83</bold> frontal <bold>84</bold> cymbium showing protuberance <bold>85</bold> tibial spur of left leg I <bold>86</bold> tibial spur of left leg II <bold>87–88</bold> female spermathecae <bold>87</bold> (MNRJ 06251) <bold>88</bold> (MNRJ 06249). Scale bar = 1mm.</p></caption><graphic xmlns:xlink="http://www.w3.org/1999/xlink" xlink:href="ZooKeys-230-001-g016.jpg" position="float" orientation="portrait" xlink:type="simple"/></fig><fig id="F17" position="float" orientation="portrait"><label>Figures 89–94.</label><caption><p><italic><tp:taxon-name>Iridopelma hirsutum</tp:taxon-name></italic> Pocock, 1901, female (MNRJ 06249) <bold>89</bold> carapace and abdomen, lateral <bold>90</bold> abdomen, dorsal <bold>91–92</bold> eye tubercle <bold>91</bold> lateral <bold>92</bold> dorsal <bold>93</bold> labium and sternum <bold>94</bold> spinnerets, ventral. Scale bar = 1mm.</p></caption><graphic xmlns:xlink="http://www.w3.org/1999/xlink" xlink:href="ZooKeys-230-001-g017.jpg" position="float" orientation="portrait" xlink:type="simple"/></fig><fig id="F18" position="float" orientation="portrait"><label>Figures 95–100.</label><caption><p><italic><tp:taxon-name>Iridopelma hirsutum</tp:taxon-name></italic> Pocock, 1901, habitus <bold>95–98</bold> immatures in progression <bold>99</bold> female <bold>100</bold> male, all from Reserva Biológica de Saltinho, Rio Formoso, state of Pernambuco, except female, from E. E. Murici, Murici, state of Alagoas. Photos: R. Bertani.</p></caption><graphic xmlns:xlink="http://www.w3.org/1999/xlink" xlink:href="ZooKeys-230-001-g018.jpg" position="float" orientation="portrait" xlink:type="simple"/></fig><fig id="F19" position="float" orientation="portrait"><label>Figures 101–106.</label><caption><p><italic><tp:taxon-name>Iridopelma hirsutum</tp:taxon-name></italic> Pocock, 1901, microhabitats <bold>101</bold> immature in retreat made with palm/<tp:taxon-name>Melastomatacea</tp:taxon-name> leaves <bold>102, 104</bold> immature in retreat made of two large unidentified leaves <bold>103</bold> immature in a retreat made of a <tp:taxon-name>Heliconiacea</tp:taxon-name> leaf <bold>105</bold> adult female in a retreat made of two leaves of “Guapeba” (<tp:taxon-name>Sapotaceae</tp:taxon-name>) <bold>106</bold> female on an abandoned house wall <bold>101–104</bold> Saltinho, state of Pernambuco, <bold>105–106</bold> E. E. Murici, Murici, state of Alagoas. Photos: R. Bertani.</p></caption><graphic xmlns:xlink="http://www.w3.org/1999/xlink" xlink:href="ZooKeys-230-001-g019.jpg" position="float" orientation="portrait" xlink:type="simple"/></fig><fig id="F22" position="float" orientation="portrait"><label>Figures 119–126.</label><caption><p>Variation in spermathecae <bold>119–122</bold> <italic><tp:taxon-name>Iridopelma hirsutum</tp:taxon-name></italic> Pocock, 1901 <bold>119</bold> João Pessoa, state of Paraiba (IBSP 8076) <bold>120</bold> Sucupira, state of Pernambuco (IBSP 3986A) <bold>121</bold> Cabedelo, Ilha da Restinga, state of Paraiba (IBSP 8082) <bold>122</bold> Olinda, state of Pernambuco (IBSP 8080) <bold>123–126</bold> <italic><tp:taxon-name>Iridopelma zorodes</tp:taxon-name></italic> (Mello-Leitão, 1926) <bold>123</bold> Santo Amaro das Brotas, state of Sergipe (MZSP 10847) <bold>124, 126</bold> Acajutiba, state of Bahia (MZSP 32160–698, MZSP 32181–800) <bold>125</bold> Elísio Medrado, RPPN Jequitibá, state of Bahia (MNRJ 06253). Scale bar = 1mm.</p></caption><graphic xmlns:xlink="http://www.w3.org/1999/xlink" xlink:href="ZooKeys-230-001-g022.jpg" position="float" orientation="portrait" xlink:type="simple"/></fig><fig id="F33" position="float" orientation="portrait"><label>Figure 169.</label><caption><p>Map showing records of <italic><tp:taxon-name>Iridopelma</tp:taxon-name></italic> species in Northestern, Central western and Northern Brazil. Diamond = <italic><tp:taxon-name>Iridopelma hirsutum</tp:taxon-name></italic> Pocock, 1901, star = <italic><tp:taxon-name>Iridopelma zorodes</tp:taxon-name></italic> (Mello-Leitão, 1926), square = <italic><tp:taxon-name>Iridopelma vanini</tp:taxon-name></italic> sp. n., retangle = <italic><tp:taxon-name>Iridopelma marcoi</tp:taxon-name></italic> sp. n., triangle = <italic><tp:taxon-name>Iridopelma katiae</tp:taxon-name></italic> sp. n., circle = <italic><tp:taxon-name>Typhochlaena oliveirai</tp:taxon-name></italic> sp. n. The gray area represents the approximate original distribution of Brazilian Atlantic rainforest. White area represents open environments (cerrado and caatinga).</p></caption><graphic xmlns:xlink="http://www.w3.org/1999/xlink" xlink:href="ZooKeys-230-001-g033.jpg" position="float" orientation="portrait" xlink:type="simple"/></fig><fig id="F3" position="float" orientation="portrait"><label>Figures 16–21.</label><caption><p><italic><tp:taxon-name>Typhochlaena seladonia</tp:taxon-name></italic> C. L. Koch, 1841, female (IBSP 109718) <bold>16</bold> carapace and abdomen, lateral <bold>17</bold> abdomen, dorsal <bold>18</bold> eye tubercle, lateral <bold>19</bold> eye tubercle, dorsal <bold>20</bold> labium and sternum <bold>21</bold> spinnerets, ventral. Scale bar = 1mm.</p></caption><graphic xmlns:xlink="http://www.w3.org/1999/xlink" xlink:href="ZooKeys-230-001-g003.jpg" position="float" orientation="portrait" xlink:type="simple"/></fig></tp:treatment-sec><ref-list><ref id="B49"><mixed-citation xmlns:xlink="http://www.w3.org/1999/xlink" xlink:type="simple"><person-group><name name-style="western"><surname>Pocock</surname><given-names>RI</given-names></name></person-group> (<year>1901</year>)<article-title> Some new and old genera of South American Aviculariidae.</article-title><source>Annals and Magazine of Natural History </source><volume>7</volume>: <fpage>540</fpage>-<lpage>555</lpage>. doi: <ext-link ext-link-type="uri" xlink:href="http://dx.doi.org/10.1080/03745480109443359" xlink:type="simple">10.1080/03745480109443359</ext-link></mixed-citation></ref><ref id="B70"><mixed-citation xmlns:xlink="http://www.w3.org/1999/xlink" xlink:type="simple"><person-group><name name-style="western"><surname>Smith</surname><given-names>AM</given-names></name></person-group> (<year>1993</year>)<article-title> Taxonomy focus.</article-title><source>Journal of the British Tarantula Society </source><volume>9</volume>: <fpage>13</fpage>-<lpage>18</lpage>.</mixed-citation></ref><ref id="B44"><mixed-citation xmlns:xlink="http://www.w3.org/1999/xlink" xlink:type="simple"><person-group><name name-style="western"><surname>Peters</surname><given-names>H-J</given-names></name></person-group> (<year>2000</year>)<source> Tarantulas of the World: Kleiner Atlas der Vogelspinnen - Band 2. Published by the author, 162 pp.</source></mixed-citation></ref><ref id="B45"><mixed-citation xmlns:xlink="http://www.w3.org/1999/xlink" xlink:type="simple"><person-group><name name-style="western"><surname>Peters</surname><given-names>H-J</given-names></name></person-group> (<year>2003</year>)<source> Tarantulas of the World: Amerika’s Vogelspinnen.</source><publisher-name>Published by the author, Wegberg</publisher-name>, <publisher-loc>Germany</publisher-loc>, <lpage>328</lpage> pp.</mixed-citation></ref><ref id="B48"><mixed-citation xmlns:xlink="http://www.w3.org/1999/xlink" xlink:type="simple"><person-group><name name-style="western"><surname>Platnick</surname><given-names>NI</given-names></name></person-group> (<year>2012</year>)<source> The world spider catalog version 12.5. American Museum of Natural History. Available from: <ext-link ext-link-type="uri" xlink:href="http://research.amnh.org/iz/spiders/catalog" xlink:type="simple">http://research.amnh.org/iz/spiders/catalog</ext-link> , </source>doi: <ext-link ext-link-type="uri" xlink:href="http://dx.doi.org/10.5531/db.iz.0001" xlink:type="simple">10.5531/db.iz.0001</ext-link> [accessed June 2012].</mixed-citation></ref><ref id="B67"><mixed-citation xmlns:xlink="http://www.w3.org/1999/xlink" xlink:type="simple"><person-group><name name-style="western"><surname>Simon</surname><given-names>E.</given-names></name></person-group> (<year>1903</year>)<article-title> Histoire naturelle des araignées.</article-title><source>Paris, Librarie Encyclopédique de Roret, </source><volume>2</volume>: <fpage>669</fpage>-<lpage>1080</lpage>.</mixed-citation></ref><ref id="B46"><mixed-citation xmlns:xlink="http://www.w3.org/1999/xlink" xlink:type="simple"><person-group><name name-style="western"><surname>Petrunkevitch</surname><given-names>A</given-names></name></person-group> (<year>1911</year>)<source> A synonymic index-catalogue of spiders of North, Central and South America with all adjacent islands, Greenland, Bermuda, West Indies, Terra del Fuego, Galapagos, etc. Bulletin of American Museum of Natural History 29: 1–791. <ext-link ext-link-type="uri" xlink:href="http://digitallibrary.amnh.org/dspace/handle/2246/1135" xlink:type="simple">http://digitallibrary.amnh.org/dspace/handle/2246/1135</ext-link></source>doi: <ext-link ext-link-type="uri" xlink:href="http://dx.doi.org/10.5962/bhl.title.23819" xlink:type="simple">10.5962/bhl.title.23819</ext-link></mixed-citation></ref><ref id="B53"><mixed-citation xmlns:xlink="http://www.w3.org/1999/xlink" xlink:type="simple"><person-group><name name-style="western"><surname>Roewer</surname><given-names>CF</given-names></name></person-group> (<year>1942</year>)<article-title> Katalog der Araneae von 1758 bis 1940.</article-title><source>Bremen, </source><volume>1</volume>: <fpage>1</fpage>-<lpage>1040</lpage>.</mixed-citation></ref><ref id="B9"><mixed-citation xmlns:xlink="http://www.w3.org/1999/xlink" xlink:type="simple"><person-group><name name-style="western"><surname>Bücherl</surname><given-names>W</given-names></name></person-group> (<year>1957</year>)<article-title> Sôbre a importância dos bulbos copuladores e das apófises tibiais dos machos na sistemática das aranhas caranguejeiras (Orthognatha).</article-title><source>Anais da Academia Brasileira de Ciências </source><volume>29</volume>: <fpage>377</fpage>-<lpage>416</lpage>.</mixed-citation></ref><ref id="B61"><mixed-citation xmlns:xlink="http://www.w3.org/1999/xlink" xlink:type="simple"><person-group><name name-style="western"><surname>Schmidt</surname><given-names>G</given-names></name></person-group> (<year>1986</year>)<source> Vogelspinnen: Lebensweise, Bestimmungsschlüssel, Haltung und Zucht. Albrecht Philler Verlag, Minden, West Germany.</source></mixed-citation></ref><ref id="B38"><mixed-citation xmlns:xlink="http://www.w3.org/1999/xlink" xlink:type="simple"><person-group><name name-style="western"><surname>Mello-Leitão</surname><given-names>CF</given-names></name></person-group> (<year>1923</year>)<article-title> Theraphosoideas do Brasil.</article-title><source>Revista do Museu Paulista </source><volume>13</volume>: <fpage>1</fpage>-<lpage>438</lpage>.</mixed-citation></ref><ref id="B10"><mixed-citation xmlns:xlink="http://www.w3.org/1999/xlink" xlink:type="simple"><person-group><name name-style="western"><surname>Bücherl</surname><given-names>W</given-names></name><name name-style="western"><surname>Timotheo-da-Costa</surname><given-names>A</given-names></name><name name-style="western"><surname>Lucas</surname><given-names>S</given-names></name></person-group> (<year>1971</year>)<article-title> Revisão de alguns tipos de aranhas caranguejeiras (Orthognatha) estabelecidos por Cândido de Mello-Leitão e depositados no Museu Nacional do Rio.</article-title><source>Memórias do Instituto Butantan </source><volume>35</volume>: <fpage>117</fpage>-<lpage>138</lpage>.</mixed-citation></ref></ref-list></tp:taxon-treatment>
