# Supplementary material for: Revision, cladistic analysis and biogeography of Typhochlaena C. L. Koch, 1850, Pachistopelma Pocock, 1901 and Iridopelma Pocock, 1901 (Araneae, Theraphosidae, Aviculariinae)
Source: Zookeys. 2012 Oct 23;(230):1–94. doi: 10.3897/zookeys.230.3500 (PMC3494022; doi:10.3897/zookeys.230.3500)
Supplement: XML Treatment for Iridopelma zorodes [file zookeys.230.3500-treatment12.xml]

<!DOCTYPE tp:taxon-treatment
  PUBLIC "-//TaxonX//DTD Taxonomic Treatment Publishing DTD v0 20100105//EN" "tax-treatment-NSO.dtd">
<tp:taxon-treatment xmlns:tp="http://www.plazi.org/taxpub"><tp:treatment-meta><mixed-citation publication-type="journal"><person-group><name><surname>Bertani</surname><given-names>Rogério</given-names></name></person-group><article-title>Revision, cladistic analysis and biogeography of 
                    <italic>Typhochlaena</italic> C. L. Koch, 1850, 
                    <italic>Pachistopelma</italic> Pocock, 1901 and 
                    <italic>Iridopelma</italic> Pocock, 1901 (Araneae, Theraphosidae, Aviculariinae)
                </article-title><source>Zookeys</source><day>23</day><month>10</month><year>2012</year><volume>2012</volume><issue>230</issue><fpage>1</fpage><lpage>94</lpage><pub-id pub-id-type="doi">10.3897/zookeys.230.3500</pub-id></mixed-citation></tp:treatment-meta><tp:nomenclature><tp:taxon-name>
                        <tp:taxon-name-part taxon-name-part-type="genus">Iridopelma</tp:taxon-name-part>
                        <tp:taxon-name-part taxon-name-part-type="species">zorodes</tp:taxon-name-part>
                    <object-id xmlns:xlink="http://www.w3.org/1999/xlink" xlink:type="simple">http://species-id.net/wiki/Iridopelma_zorodes</object-id>
								</tp:taxon-name><tp:taxon-authority>(Mello-Leitão, 1926)</tp:taxon-authority><xref ref-type="fig" rid="F20">Figs 107</xref><xref ref-type="fig" rid="F21">–118</xref><xref ref-type="fig" rid="F22">123–126</xref><xref ref-type="fig" rid="F33">169</xref><tp:nomenclature-citation-list><tp:nomenclature-citation><tp:taxon-name>Typhochlaena zorodes</tp:taxon-name><comment><xref ref-type="bibr" rid="B39">Mello-Leitão 1926</xref>:322, f. 9–10.</comment></tp:nomenclature-citation><tp:nomenclature-citation><tp:taxon-name>Avicularia zorodes</tp:taxon-name><comment>: <xref ref-type="bibr" rid="B47">Petrunkevitch 1939</xref>:289.</comment></tp:nomenclature-citation><tp:nomenclature-citation><tp:taxon-name>Iridopelma zarodes</tp:taxon-name><comment>: <xref ref-type="bibr" rid="B70">Smith 1993</xref>:18; <xref ref-type="bibr" rid="B45">Peters 2003</xref>:210, f. 847–848.</comment></tp:nomenclature-citation><tp:nomenclature-citation><tp:taxon-name>Iridopelma zorodes</tp:taxon-name><comment>: <xref ref-type="bibr" rid="B48">Platnick 2012</xref>.</comment></tp:nomenclature-citation></tp:nomenclature-citation-list></tp:nomenclature><tp:treatment-sec sec-type="Diagnosis"><title>Diagnosis.</title><p>The males resemble those of <italic><tp:taxon-name>Iridopelma vanini</tp:taxon-name></italic> sp. n.and <italic><tp:taxon-name>Iridopelma katiae</tp:taxon-name></italic> sp. n. by leg I and IV having similar length (leg IV/I length = 0.93, SD = 0.01). It differs from <italic><tp:taxon-name>Iridopelma vanini</tp:taxon-name></italic> sp. n. by the shorter embolus (<xref ref-type="fig" rid="F20">Figs 107–109</xref>). It differs from <italic><tp:taxon-name>Iridopelma katiae</tp:taxon-name></italic> sp. n. by general<!--PageBreak--> brown pattern and lack of a reddish pattern on abdomen dorsally (<xref ref-type="fig" rid="F21">Fig. 117</xref>). Females differ from all other species by two straight to slightly curved spermathecae tapering little from base to apex, not folding and with a very slight constriction forming a single distal lobe (<xref ref-type="fig" rid="F20">Fig. 112</xref>).</p></tp:treatment-sec><tp:treatment-sec sec-type="Types"><title>Types.</title><p>Holotype male of <italic><tp:taxon-name>Typhochlaena zorodes</tp:taxon-name></italic> [dry, pinned] from Bahia, O. Torres, MNRJ 1408 [MLPC 900], not located (see <xref ref-type="bibr" rid="B64">Silva-Moreira et al. 2010</xref>).</p></tp:treatment-sec><tp:treatment-sec sec-type="Additional material examined"><title>Additional material examined.</title><p>BRAZIL: <italic>Sergipe</italic>: Areia Branca, Parque Nacional Serra de Itabaiana [<named-content xmlns:xlink="http://www.w3.org/1999/xlink" content-type="dwc:verbatimCoordinates" xlink:type="simple">10°44'S, 37°22'W</named-content>], 1 male, A. C. M. Fernandes, 12 November 1996 (IBSP 11761); 1 female, R. Bertani, A. D. Brescovit, A. B. Bonaldo, September 1999 (IBSP 9421); 1 female, same data (IBSP 8545); 1 male, same data (IBSP 8543); 1 immature, same data (IBSP 8722); 1 immature, same data (IBSP 8954); 1 female, I. Matos, 1 November 1992 (IBSP 11760); Lagarto [<named-content xmlns:xlink="http://www.w3.org/1999/xlink" content-type="dwc:verbatimCoordinates" xlink:type="simple">10°54'S, 37°39'W</named-content>], 1 female, Maxwell ded. September 1999 (IBSP 8026); Santa Luzia do Itanhy, Mata do Crasto [<named-content xmlns:xlink="http://www.w3.org/1999/xlink" content-type="dwc:verbatimCoordinates" xlink:type="simple">11°23'S, 37°24'W</named-content>], 1 female, R. Bertani, A. D. Brescovit, A. B. Bonaldo, September 1999 (IBSP 8782); Santo Amaro das Brotas [<named-content xmlns:xlink="http://www.w3.org/1999/xlink" content-type="dwc:verbatimCoordinates" xlink:type="simple">10°46'S, 37°03'W</named-content>], no collector data, 23 March 1978, inside bromeliad (MZSP 10847); São Cristóvão [<named-content xmlns:xlink="http://www.w3.org/1999/xlink" content-type="dwc:verbatimCoordinates" xlink:type="simple">11°00'S, 37°13'W</named-content>], 1 female, A. D. Brescovit, 6 December 1996 (IBSP 9664); <italic>Bahia</italic>: Acajutiba [<named-content xmlns:xlink="http://www.w3.org/1999/xlink" content-type="dwc:verbatimCoordinates" xlink:type="simple">11°39'S, 38°01'W</named-content>], 1 male, 1 female, E. Boaventura, 27 March 1991 (MZSP 32159, col. Bock. 696–697); 1 female, same data (MZSP 32160, col. Bock. 698); 5 females, 17 immatures, same collector, 18 April 1991 (MZSP 32181, col. Bock. 716, 800–820); 3 females, 2 immatures, same data (MZSP 32180, col. Bock. 795–799); Elísio Medrado, RPPN Jequitibá (<named-content xmlns:xlink="http://www.w3.org/1999/xlink" content-type="dwc:verbatimCoordinates" xlink:type="simple">12°52'3.20"S, 39°28'9.09"W</named-content>) 1 female, R. H. Nagahama, R. Bertani, C. S. Fukushima, 7 October 2007, at night, inside bromeliad (MNRJ 06253); Salvador, Alphaville [<named-content xmlns:xlink="http://www.w3.org/1999/xlink" content-type="dwc:verbatimCoordinates" xlink:type="simple">12°56'S, 38°21'W</named-content>], 1 male, G. G. Montingelli, 11–29 November 2001 (IBSP 9717); Ondina [<named-content xmlns:xlink="http://www.w3.org/1999/xlink" content-type="dwc:verbatimCoordinates" xlink:type="simple">13°00'S, 38°30'W</named-content>] 1 immature, T. B. Nunes Ded. December 1982 (IBSP 7906); 1 male (REF 42901C); Mata de São João, RPPN Camarujipe [12°31 S, 38°02'W], 1 male, C. S. Fukushima, R. Bertani and R. H. Nagahama, 4 October 2007, at night on a leaf (MNRJ 06254); <italic>Paraná</italic>: Curitiba [<named-content xmlns:xlink="http://www.w3.org/1999/xlink" content-type="dwc:verbatimCoordinates" xlink:type="simple">25°25'S, 49°16'W</named-content>], 1 immature, F. Cominese (MZSP 32161, Bock. 695) (prabably mislabeled).</p></tp:treatment-sec><tp:treatment-sec sec-type="Description"><title>Description.</title><p>Female (IBSP 11760) from Areia Branca, Sergipe, Brazil. Carapace 12.8 long, 12.0 wide, chelicerae 6.3. Legs (femur, patella, tibia, metatarsus, tarsus, total): I: 10.8, 6.4, 8.1, 8.4, 4.1, 37.8. II: 9.8, 5.6, 6.9, 6.8, 3.6, 32.7. III: 8.4, 4.6, 6.0, 6.7, 3.4, 29.1. IV: 10.2, 5.3, 8.3, 8.8, 3.7, 36.3. Palp: 7.6, 4.4, 5.0, –, 5.3, 22.3. Mid-widths (lateral): femora I–IV = 2.3, 2.3, 2.4, 2.1, palp = 1.8; patellae I–IV = 2.4, 2.4, 2.4, 2.4, palp = 2.1; tibiae I–IV = 2.2, 2.1, 1.9, 2.1, palp = 1.9; metatarsi I–IV = 1.6, 1.5, 1.5, 1.4; tarsi I–IV = 1.8, 1.8, 1.8, 1.7, palp = 1.8. Abdomen 12.8 long, 9.5 wide. Spinnerets: PMS, 1.3 long, 0.7 wide, 0.3 apart; PLS, 1.6 basal, 1.0 middle, 1.9 distal; mid-widths (lateral), 1.1, 0.9, 0.7, respectively. Carapace: length to width 1.07. Fovea: deep, 2.1 wide. Eyes: tubercle 0.9 high, 1.6 long, 2.6 wide. Clypeus 0.4. Anterior eye row procurved, posterior straight. Eye sizes and inter-distances: AME 0.5, ALE 0.6, PME 0.4, PLE 0.5, AME–AME 0.4, AME–ALE 0.3, AME–PME 0.2, ALE–ALE 1.6, ALE–PME 0.5, PME–PME 1.4, PME–PLE 0.1, PLE–PLE 2.1, ALE–PLE 0.2, AME–PLE 0.4. Ratio of eye group width to length 2.2. Maxillae: length to width: 1.8. <!--PageBreak-->Cuspules: 90–100 spread over ventral inner heel. Labium: 1.2 long, 2.1 wide, with 80–100 cuspules spaced by one diameter from each other on the anterior third. Labio-sternal groove deep, narrow, with two sigilla. Chelicerae: basal segments with nine teeth decreasing in size from distal to basal portion. Sternum: 5.9 long, 4.8 wide. Legs: leg formula: I=IV II III. Scopula: tarsi I–IV fully scopulate, IV with some sparse setae. Metatarsi I–II 4/5 scopulate; III 2/3, IV 1/3 distal scopulate. IV divided by three wide row of setae. Urticating hairs type II (0.40 to 0.45 long, 0.01 wide) on the abdomen dorsum. Genitalia: paired straight to slightly curved spermathecae tapering slightly from base to apex, not folding, with very slight constriction forming single distal lobe (<xref ref-type="fig" rid="F20">Fig. 112</xref>). Color pattern: carapace, chelicerae, legs and palps brown with light brown<!--PageBreak--> hairs; metatarsi, tibiae and patellae ventrally dark. All tarsi dorsally with a “U” shaped orange stripe. Sternum, labium and maxillae black. Coxae I black, except by brown retrolateral apical third; Coxae II–IV basal half black, distal half brown. Longitudinal stripes on dorsum of femora, patellae, tibiae and metatarsi light. Distal femora, patellae, tibiae and metatarsi with white rings. Abdomen venter black; lateral light brown; dorsal central area dark with reddish urticating hairs (<xref ref-type="fig" rid="F21">Fig. 116</xref>).</p></tp:treatment-sec><tp:treatment-sec sec-type="Redescription"><title>Redescription.</title><p>Male (MNRJ 06254) from Mata de São João, Camurujipe, state of Bahia, Brazil. Carapace 8.0 long, 7.6 wide, chelicerae 4.5. Legs (femur, patella, tibia, metatarsus, tarsus, total): I: 10.2, 4.7, 8.1, 8.3, 4.0, 35.3. II: 9.3, 4.1, 7.3, 7.5, 3.5, 31.7. III: 7.6, 3.6, 5.8, 6.4, 3.2, 26.6. IV: 9.5, 3.7, 7.9, 8.7, 3.4, 33.2. Palp: 5.6, 3.0, 4.1, –, 2.1, 14.8. Mid-widths (lateral): femora I –IV = 1.4, 1.5, 1.5, 1.4, palp = 1.2; patellae I–IV = 1.6, 1.5, 1.5, 1.8, palp = 1.3; tibiae I–IV = 1.4, 1.2, 1.1, 1.3, palp = 1.3; metatarsi I–IV = 0.9, 0.9, 0.9, 0.8; tarsi I–IV = 1.1, 1.1, 1.0, 1.0, palp = 1.2. Abdomen 8.7 long, 4.7 wide. Spinnerets: PMS, 0.9 long, 0.4 wide, 0.1 apart; PLS, 1.2 basal, 0.8 middle, 1.1 distal; mid-widths (lateral), 0.6, 0.6, 0.5, respectively. Carapace: length to width 1.05. Fovea: shallow, 1.3 wide. Eyes: tubercle 0.5 high, 1.4 long, 1.7 wide. Clypeus 0.2. Anterior eye row procurved, posterior straight. Eyes sizes and inter-distances: AME 0.5, ALE 0.3, PME 0.2, PLE 0.3, AME–AME 0.3, AME–ALE 0.1, AME–PME 0.1, ALE–ALE 1.1, ALE–PME 0.3, PME–PME 1.1, PME–PLE 0.08, PLE–PLE 1.2, ALE–PLE 0.2, AME–PLE 0.2. Ratio of eye group width to length 2.1. Other characters as in female, except: maxillae: length to width: 1.8. Cuspules: 90–100 spread over ventral inner heel. Labium: 0.8 long, 1.5 wide, with 70–80 cuspules spaced by one diameter from each other on the anterior third center. Labio-sternal groove shallow, flat, with two sigilla. Chelicerae: basal segments with eleven teeth decreasing in size from distal to basal portion. Sternum: 3.9 long, 3.3 wide. Legs: leg formula: I=IV II III. Scopula: Tarsi I–IV fully scopulate, IV with some sparse setae. Metatarsi I–II 2/3 scopulate; III 2/3 distal scopulate; IV 1/3 distal scopulate. IV divided by four wide row of setae. Tibial spur. Legs: I, single, 0.8 long, 1.0 wide (<xref ref-type="fig" rid="F20">Fig. 110</xref>); II, 0.2 long, 0.7 wide (<xref ref-type="fig" rid="F20">Fig. 111</xref>); both with numerous spiniform setae on tips. Urticating hairs type II (0.75 to 0.85 long, 0.015 to 0.02 wide) on the abdomen dorsum. Palp: embolus 2.2 long, with a 115° curvature to the retrolateral side. Embolus basal, middle and distal width of 0.4, 0.2 and 0.03, respectively. Tegulum 0.8 long, 1.2 wide. (<xref ref-type="fig" rid="F20">Figs 107–109</xref>). Cymbium: spiniform process 0.4 long, 0.4 wide on the apex.</p></tp:treatment-sec><tp:treatment-sec sec-type="Distribution"><title>Distribution. </title><p>Brazil: states of Sergipe and Northern Bahia (<xref ref-type="fig" rid="F33">Fig. 169</xref>).</p></tp:treatment-sec><tp:treatment-sec sec-type="Spermathecae variation"><title>Spermathecae variation.</title><p>Typical spermatheca is straight, or diverges little from its base; has no fold and apical portion is dilated (<xref ref-type="fig" rid="F20">Figs 112</xref>, <xref ref-type="fig" rid="F22">123</xref>). Some spermathecae are shorter and taper considerably (<xref ref-type="fig" rid="F22">Fig. 124</xref>), whereas others are long and curved distally (<xref ref-type="fig" rid="F22">Fig. 126</xref>). The spermatheca of a specimen from Elísio Medrado, state of Bahia, is partially divided distally (<xref ref-type="fig" rid="F22">Fig. 125</xref>). It is from the southermost distribution of the species and shows a different color pattern as well (<xref ref-type="fig" rid="F21">Fig. 118</xref>).</p></tp:treatment-sec><tp:treatment-sec sec-type="Natural History"><title>Natural History.</title><p>Individuals of <italic><tp:taxon-name>Iridopelma zorodes</tp:taxon-name></italic> inhabits remnants of Brazilian Atlantic rainforest. My own field observations in state of Sergipe (Areia Branca, Parque Nacional Serra de Itabaiana) and Santa Luzia do Itanhy (Mata do Crasto), indicate that individuals make retreats similar to those of <italic><tp:taxon-name>Iridopelma hirsutum</tp:taxon-name></italic>, i. e., leaves connected with silk <!--PageBreak-->threads. Eventually, they were found inside bromeliads. An adult male was found on a leaf in Camurujipe, São João da Mata, state of Bahia, in October.</p></tp:treatment-sec><tp:treatment-sec sec-type="Color pattern ontogeny"><title>Color pattern ontogeny.</title><p>As <italic><tp:taxon-name>Iridopelma hirsutum</tp:taxon-name></italic>, but adult males and females lack or have an inconspicuous abdominal pattern (<xref ref-type="fig" rid="F21">Figs 113–118</xref>).</p></tp:treatment-sec><tp:treatment-sec sec-type="Remarks"><title>Remarks.</title><p>Even though the holotype is lost (<xref ref-type="bibr" rid="B64">Silva-Moreira et al. 2010</xref>), <xref ref-type="bibr" rid="B39">Mello-Leitão’s (1926)</xref> description provides some information that allows conspecific recognition, mainly leg I and IV of similar length, absence of a pattern on abdomen dorsum and type locality state of Bahia. Therefore, I consider this species valid.<!--PageBreak--></p></tp:treatment-sec><tp:treatment-sec><!--Section generated to contain objects referenced in tp:taxon-treatment.--><fig id="F20" position="float" orientation="portrait"><label>Figures 107–112.</label><caption><p><italic><tp:taxon-name>Iridopelma zorodes</tp:taxon-name></italic> (Mello-Leitão, 1926) <bold>107–111</bold> male (MNRJ 06254) <bold>107–109</bold> left palpal bulb <bold>107</bold> prolateral <bold>108</bold> retrolateral <bold>109</bold> frontal <bold>110</bold> tibial spur of left leg I <bold>111</bold> tibial spur of left leg II <bold>112</bold> female (IBSP 11760) spermathecae. Scale bar = 1mm.</p></caption><graphic xmlns:xlink="http://www.w3.org/1999/xlink" xlink:href="ZooKeys-230-001-g020.jpg" position="float" orientation="portrait" xlink:type="simple"/></fig><fig id="F21" position="float" orientation="portrait"><label>Figures 113–118.</label><caption><p><italic><tp:taxon-name>Iridopelma zorodes</tp:taxon-name></italic> (Mello-Leitão, 1926), habitus <bold>113–115</bold> immatures in progression <bold>116</bold> female <bold>117</bold> male <bold>118</bold> female <bold>113–116</bold> immatures and female from Itabaiana National Park, Areia Branca, state of Sergipe <bold>117</bold> male from RPPN Camurujipe, São João da Mata, state of Bahia <bold>118</bold> female from Elísio Medrado, RPPN Jequitiba, state of Bahia (MNRJ 06253). Photos: R. Bertani.</p></caption><graphic xmlns:xlink="http://www.w3.org/1999/xlink" xlink:href="ZooKeys-230-001-g021.jpg" position="float" orientation="portrait" xlink:type="simple"/></fig><fig id="F22" position="float" orientation="portrait"><label>Figures 119–126.</label><caption><p>Variation in spermathecae <bold>119–122</bold> <italic><tp:taxon-name>Iridopelma hirsutum</tp:taxon-name></italic> Pocock, 1901 <bold>119</bold> João Pessoa, state of Paraiba (IBSP 8076) <bold>120</bold> Sucupira, state of Pernambuco (IBSP 3986A) <bold>121</bold> Cabedelo, Ilha da Restinga, state of Paraiba (IBSP 8082) <bold>122</bold> Olinda, state of Pernambuco (IBSP 8080) <bold>123–126</bold> <italic><tp:taxon-name>Iridopelma zorodes</tp:taxon-name></italic> (Mello-Leitão, 1926) <bold>123</bold> Santo Amaro das Brotas, state of Sergipe (MZSP 10847) <bold>124, 126</bold> Acajutiba, state of Bahia (MZSP 32160–698, MZSP 32181–800) <bold>125</bold> Elísio Medrado, RPPN Jequitibá, state of Bahia (MNRJ 06253). Scale bar = 1mm.</p></caption><graphic xmlns:xlink="http://www.w3.org/1999/xlink" xlink:href="ZooKeys-230-001-g022.jpg" position="float" orientation="portrait" xlink:type="simple"/></fig><fig id="F33" position="float" orientation="portrait"><label>Figure 169.</label><caption><p>Map showing records of <italic><tp:taxon-name>Iridopelma</tp:taxon-name></italic> species in Northestern, Central western and Northern Brazil. Diamond = <italic><tp:taxon-name>Iridopelma hirsutum</tp:taxon-name></italic> Pocock, 1901, star = <italic><tp:taxon-name>Iridopelma zorodes</tp:taxon-name></italic> (Mello-Leitão, 1926), square = <italic><tp:taxon-name>Iridopelma vanini</tp:taxon-name></italic> sp. n., retangle = <italic><tp:taxon-name>Iridopelma marcoi</tp:taxon-name></italic> sp. n., triangle = <italic><tp:taxon-name>Iridopelma katiae</tp:taxon-name></italic> sp. n., circle = <italic><tp:taxon-name>Typhochlaena oliveirai</tp:taxon-name></italic> sp. n. The gray area represents the approximate original distribution of Brazilian Atlantic rainforest. White area represents open environments (cerrado and caatinga).</p></caption><graphic xmlns:xlink="http://www.w3.org/1999/xlink" xlink:href="ZooKeys-230-001-g033.jpg" position="float" orientation="portrait" xlink:type="simple"/></fig></tp:treatment-sec><ref-list><ref id="B39"><mixed-citation xmlns:xlink="http://www.w3.org/1999/xlink" xlink:type="simple"><person-group><name name-style="western"><surname>Mello-Leitão</surname><given-names>CF</given-names></name></person-group> (<year>1926</year>)<article-title> Algumas Theraphosoideas novas do Brasil.</article-title><source>Revista do Museu Paulista </source><volume>14</volume>: <fpage>307</fpage>-<lpage>324</lpage>.</mixed-citation></ref><ref id="B47"><mixed-citation xmlns:xlink="http://www.w3.org/1999/xlink" xlink:type="simple"><person-group><name name-style="western"><surname>Petrunkevitch</surname><given-names>A</given-names></name></person-group> (<year>1939</year>)<article-title> Catalogue of American spiders. Part one.</article-title><source>Transactions of the Connecticut Academy of Arts and Science </source><volume>33</volume>: <fpage>133</fpage>-<lpage>338</lpage>.</mixed-citation></ref><ref id="B70"><mixed-citation xmlns:xlink="http://www.w3.org/1999/xlink" xlink:type="simple"><person-group><name name-style="western"><surname>Smith</surname><given-names>AM</given-names></name></person-group> (<year>1993</year>)<article-title> Taxonomy focus.</article-title><source>Journal of the British Tarantula Society </source><volume>9</volume>: <fpage>13</fpage>-<lpage>18</lpage>.</mixed-citation></ref><ref id="B45"><mixed-citation xmlns:xlink="http://www.w3.org/1999/xlink" xlink:type="simple"><person-group><name name-style="western"><surname>Peters</surname><given-names>H-J</given-names></name></person-group> (<year>2003</year>)<source> Tarantulas of the World: Amerika’s Vogelspinnen.</source><publisher-name>Published by the author, Wegberg</publisher-name>, <publisher-loc>Germany</publisher-loc>, <lpage>328</lpage> pp.</mixed-citation></ref><ref id="B48"><mixed-citation xmlns:xlink="http://www.w3.org/1999/xlink" xlink:type="simple"><person-group><name name-style="western"><surname>Platnick</surname><given-names>NI</given-names></name></person-group> (<year>2012</year>)<source> The world spider catalog version 12.5. American Museum of Natural History. Available from: <ext-link ext-link-type="uri" xlink:href="http://research.amnh.org/iz/spiders/catalog" xlink:type="simple">http://research.amnh.org/iz/spiders/catalog</ext-link> , </source>doi: <ext-link ext-link-type="uri" xlink:href="http://dx.doi.org/10.5531/db.iz.0001" xlink:type="simple">10.5531/db.iz.0001</ext-link> [accessed June 2012].</mixed-citation></ref><ref id="B64"><mixed-citation xmlns:xlink="http://www.w3.org/1999/xlink" xlink:type="simple"><person-group><name name-style="western"><surname>Silva-Moreira</surname><given-names>T</given-names></name><name name-style="western"><surname>Baptista</surname><given-names>RLC</given-names></name><name name-style="western"><surname>Kury</surname><given-names>AB</given-names></name><name name-style="western"><surname>Giupponi</surname><given-names>APL</given-names></name><name name-style="western"><surname>Buckup</surname><given-names>EH</given-names></name><name name-style="western"><surname>Brescovit</surname><given-names>AD</given-names></name></person-group> (<year>2010</year>)<source> Annotated check list of Arachnida type specimens deposited in the Museu Nacional, Rio de Janeiro. II-Araneae. Zootaxa 2588: 1–91. <ext-link ext-link-type="uri" xlink:href="http://www.mapress.com/zootaxa/2010/f/z02588p091f.pdf" xlink:type="simple">http://www.mapress.com/zootaxa/2010/f/z02588p091f.pdf</ext-link></source>doi: <ext-link ext-link-type="uri" xlink:href="http://dx.doi.org/10.1074/jbc.M001491200" xlink:type="simple">10.1074/jbc.M001491200</ext-link></mixed-citation></ref></ref-list></tp:taxon-treatment>
