# Supplementary material for: Revision, cladistic analysis and biogeography of Typhochlaena C. L. Koch, 1850, Pachistopelma Pocock, 1901 and Iridopelma Pocock, 1901 (Araneae, Theraphosidae, Aviculariinae)
Source: Zookeys. 2012 Oct 23;(230):1–94. doi: 10.3897/zookeys.230.3500 (PMC3494022; doi:10.3897/zookeys.230.3500)
Supplement: XML Treatment for Iridopelma vanini [file zookeys.230.3500-treatment13.xml]

<!DOCTYPE tp:taxon-treatment
  PUBLIC "-//TaxonX//DTD Taxonomic Treatment Publishing DTD v0 20100105//EN" "tax-treatment-NSO.dtd">
<tp:taxon-treatment xmlns:tp="http://www.plazi.org/taxpub"><tp:treatment-meta><mixed-citation publication-type="journal"><person-group><name><surname>Bertani</surname><given-names>Rogério</given-names></name></person-group><article-title>Revision, cladistic analysis and biogeography of 
                    <italic>Typhochlaena</italic> C. L. Koch, 1850, 
                    <italic>Pachistopelma</italic> Pocock, 1901 and 
                    <italic>Iridopelma</italic> Pocock, 1901 (Araneae, Theraphosidae, Aviculariinae)
                </article-title><source>Zookeys</source><day>23</day><month>10</month><year>2012</year><volume>2012</volume><issue>230</issue><fpage>1</fpage><lpage>94</lpage><pub-id pub-id-type="doi">10.3897/zookeys.230.3500</pub-id></mixed-citation></tp:treatment-meta><tp:nomenclature><tp:taxon-name>
                        <tp:taxon-name-part taxon-name-part-type="genus">Iridopelma</tp:taxon-name-part>
                        <tp:taxon-name-part taxon-name-part-type="species">vanini</tp:taxon-name-part>
                    <object-id xmlns:xlink="http://www.w3.org/1999/xlink" xlink:type="simple">urn:lsid:zoobank.org:act:8302CBCC-2045-4E2B-943E-2FE15BFB7F5E</object-id>
								<object-id xmlns:xlink="http://www.w3.org/1999/xlink" xlink:type="simple">http://species-id.net/wiki/Iridopelma_vanini</object-id>
								</tp:taxon-name><tp:taxon-status xmlns:xlink="http://www.w3.org/1999/xlink" xlink:type="simple">sp. n.</tp:taxon-status><xref ref-type="fig" rid="F23">Figs 127</xref><xref ref-type="fig" rid="F24">–133</xref><xref ref-type="fig" rid="F28">150–152</xref><xref ref-type="fig" rid="F33">169</xref></tp:nomenclature><tp:treatment-sec sec-type="Diagnosis"><title>Diagnosis.</title><p>Males resemble those of <italic><tp:taxon-name>Iridopelma zorodes</tp:taxon-name></italic> and <italic><tp:taxon-name>Iridopelma katiae</tp:taxon-name></italic> sp. n. by leg I and IV having similar length (leg IV/I length = 0.98, SD = 0.02). It differs from <italic><tp:taxon-name>Iridopelma zorodes</tp:taxon-name></italic> and <italic><tp:taxon-name>Iridopelma katiae</tp:taxon-name></italic> sp. n. by longer embolus (<xref ref-type="fig" rid="F23">Figs 127–129</xref>). Additionally, it differs from <italic><tp:taxon-name>Iridopelma katiae</tp:taxon-name></italic> sp. n. by a general brown pattern. Female resembles those of <italic><tp:taxon-name>Iridopelma marcoi</tp:taxon-name></italic> sp. n. by longer spermathecae folded twice (<xref ref-type="fig" rid="F23">Fig. 132</xref>), and differs by having type II urticating setae on abdomen dorsum.</p></tp:treatment-sec><tp:treatment-sec sec-type="Etymology"><title>Etymology.</title><p>The specific name is a patronym in honour of Professor Sérgio Antonio Vanin, a Brazilian entomologist. As advisor of some arachnologists, myself included, he contributed to the development of modern Brazilian arachnology.</p></tp:treatment-sec><tp:treatment-sec sec-type="Types"><title>Types.</title><p>Holotype female (IBSP Ref. 74.595), Brazil, state of Piauí, Parnaíba [<named-content xmlns:xlink="http://www.w3.org/1999/xlink" content-type="dwc:verbatimCoordinates" xlink:type="simple">2°53'S, 41°41'W</named-content>], 5 m a.s.l., R. Bertani, November 1994; Paratype male (IBSP 11328), Brazil, state of Maranhão, Barreirinhas, Parque Nacional dos Lençóis Maranhenses [<named-content xmlns:xlink="http://www.w3.org/1999/xlink" content-type="dwc:verbatimCoordinates" xlink:type="simple">2°41'S, 42°55'W</named-content>), 32 m a.s.l., Equipe Biota, 12–18 October 2001.</p></tp:treatment-sec><tp:treatment-sec sec-type="Additional material examined"><title>Additional material examined.</title><p>BRAZIL: <italic>Pará</italic>: Rio Tocantins, margem direita, Chiqueirão [<named-content xmlns:xlink="http://www.w3.org/1999/xlink" content-type="dwc:verbatimCoordinates" xlink:type="simple">4°20'S, 49°25'W</named-content>], B. M. Mascarenhas, 1 April 1984 (MPEG-ARA 005080); <italic>Maranhão</italic>: Barreirinhas, Parque Nacional dos Lençóis Maranhenses [<named-content xmlns:xlink="http://www.w3.org/1999/xlink" content-type="dwc:verbatimCoordinates" xlink:type="simple">2°41'S, 42°55'W</named-content>), 32 m a.s.l., Equipe Biota, 12–18 October 2001, 1 male (IBSP 11346), 1 female (IBSP 11343), 1 female (IBSP 11330), 1 female, 1 immature (IBSP 11345), 1 female, 2 immatures (IBSP 11342); <italic>Piauí</italic>: Castelo do Piauí, E. C. B. Rochas Ornamentais (<named-content xmlns:xlink="http://www.w3.org/1999/xlink" content-type="dwc:verbatimCoordinates" xlink:type="simple">5°13'50.8"S, 41°42'01.1"W</named-content>), F. M. Oliveira-Neto, 27 October 2005, 1 male (MPEG-ARA 002297); José de Freitas, Nazareth Eco Resort [<named-content xmlns:xlink="http://www.w3.org/1999/xlink" content-type="dwc:verbatimCoordinates" xlink:type="simple">4°46'S, 42°34'W</named-content>], S. Brasil, 3 males (IBSP 11349); <italic>Tocantins</italic>: Colinas de Tocantins [<named-content xmlns:xlink="http://www.w3.org/1999/xlink" content-type="dwc:verbatimCoordinates" xlink:type="simple">8°03'S, 48°28'W</named-content>], W. R. Soares, 10 December 1968, 1 female (IBSP 3918).</p></tp:treatment-sec><tp:treatment-sec sec-type="Description"><title>Description.</title><p>Holotype female (IBSP Ref. 74.595). Carapace 21.3 long, 20.0 wide, chelicerae 11.0. Legs (femur, patella, tibia, metatarsus, tarsus, total): I: 17.4, 9.8, 13.1, 11.9, 6.5, 58.7. II: 15.9, 9.1, 11.9, 11.2, 5.9, 54.0. III: 14.0, 8.5, 10.6, 10.7, 5.8, 49.6. IV: 16.5, 9.1, 13.5, 13.9, 5.9, 58.9. Palp: 12.0, 7.0, 8.0, –, 8.1, 35.1. Mid-widths (lateral): femora I–IV = 4.2, 4.2, 4.5, 4.2, palp = 3.3; patellae I–IV = 4.0, 4.3, 3.9, 3.8, palp = 3.4; tibiae I–IV = 3.5, 3.3, 3.1, 3.5, palp=3.0; metatarsi I–IV = 2.6, 2.7, 2.4, 2.4; tarsi I–IV = 2.9, 2.9, 2.9, 2.9, palp = 3.0. Abdomen 22.1 long, 16.9 wide. Spinnerets: PMS, 2.2 long, 1.3 wide, 0.5 apart; PLS, 3.7 basal, 2.5 middle, 3.8 distal; mid-widths (lateral), 2.1, 1.9, 1.4, respectively. Carapace: length to width 1.06. Fovea: deep, 4.4 wide. Eyes: tubercle 1.0 high, 2.5 long, 3.5 wide. Clypeus 1.4. Anterior eye row procurved, posterior slightly recurved. Eye sizes and inter-distances: AME 0.6, ALE 0.7, PME 0.4, PLE 0.7, AME–AME 1.0, AME–ALE 0.5, AME–PME 0.4, ALE–ALE 2.4, ALE–PME 0.9, PME–PME 2.1, PME–PLE 0.2, PLE–PLE 2.7, ALE–PLE 0.5, AME–PLE 0.7. Ratio of eye group width to length 2.1. Maxillae: length to width: 2.2. Cuspules: 100–150 spread over ventral inner heel. Labium: 2.5 long, 3.0 wide, with ca. 100 cuspules spaced <!--PageBreak-->by one diameter from each other on the anterior third. Labio-sternal groove deep, narrow, sigilla not evident. Chelicerae: basal segments with ten teeth decreasing in size from distal to basal portion. Sternum: 9.9 long, 7.5 wide. Legs: leg formula: I=IV II III. Scopula: tarsi I–IV fully scopulate. Metatarsi I–II 4/5 scopulate; III 2/3, IV 1/3 distal scopulate. IV divided by five wide row of setae. Urticating hairs type II (0.65 to 0.70 long, 0.02 wide) on abdomen dorsum. Genitalia: paired long and converging spermathecae tapering strongly from base to apex, double folded and with strong constriction forming two (more rarely one or three) distal lobes (<xref ref-type="fig" rid="F23">Fig. 132</xref>). Color pattern: carapace, chelicerae and dorsum of legs and palps covered with short setae having green/blue iridescence and with abundant longer light brown setae giving a brownish appearance. Tarsi dorsally with a “U” orange stripe. Femora ventrally of the same color as the<!--PageBreak--> dorsum; patellae, tibiae, metatarsi and tarsi ventrally blackish. Coxae, labium, sternum and maxillae black. Longitudinal stripes on dorsum of femora, patellae, tibiae and metatarsi whitish, conspicuous. Distal femora, patellae, tibiae and metatarsi with white rings. Abdomen dorsum and lateral light-brown with long setae of same color. Central dorsal area blackish, forming a pattern, with long setae having basal part blackish, distal light brown. Urticating hairs reddish. Abdomen ventrally black (<xref ref-type="fig" rid="F24">Fig. 133</xref>).</p></tp:treatment-sec><tp:treatment-sec sec-type="Description"><title>Description.</title><p>Paratype male (IBSP 11328). Carapace 17.7 long, 17.4 wide, chelicerae 9.6. Legs (femur, patella, tibia, metatarsus, tarsus, total): I: 17.5, 9.1, 13.9, 13.6, 7.3, 61.4. II: 16.4, 8.3, 13.0, 12.7, 6.5, 56.9. III: 14.0, 7.0, 11.0, 11.6, 5.8, 49.4. IV: 16.7, 7.7, 14.4, 14.9, 6.3, 60.0. Palp: 9.9, 5.8, 7.7, –, 3.6, 27.0. Mid-widths (lateral): femora I–IV = 3.7, 3.6, 3.7, 3.4, palp = 2.5; patellae I–IV = 3.6, 3.5, 3.5, 3.3, palp = 2.6; tibiae I–IV = 3.0, 2.9, 2.9, 2.7, palp = 2.4; metatarsi I–IV = 2.2, 2.1, 1.9, 1.8; tarsi I–IV = 2.4, 2.5, 2.1, 2.3, palp = 2.4. Abdomen 19.3 long, 13.1 wide. Spinnerets: PMS, 1.7 long, 0.8 wide, 0.3 apart; PLS, 2.9 basal, 2.3 middle, 2.9 distal; mid-widths (lateral), 1.3, 1.1, 0.8, respectively. Carapace: length to width 1.01. Fovea 2.1 wide. Eyes: tubercle 0.9 high, 1.9 long, 3.0 wide. Clypeus 1.0. Anterior eye row procurved, posterior slightly recurved. Eye sizes and inter-distances: AME 0.6, ALE 0.7, PME 0.5, PLE 0.7, AME–AME 0.7, AME–ALE 0.5, AME–PME 0.3, ALE–ALE 1.9, ALE–PME 0.6, PME–PME 1.8, PME–PLE 0.3, PLE–PLE 2.3, ALE–PLE 0.2, AME–PLE 0.6. Ratio of eye group width to length 2.0. Other characters as in female, except: maxillae: length to width: 2.3. Cuspules: 150–200 spread over ventral inner heel. Labium: 2.3 long, 2.9 wide, with 150–200 cuspules spaced by one diameter from each other on the anterior third center. Labio-sternal groove shallow, flat, sigilla not evident. Sternum: 8.2 long, 6.8 wide. Legs: leg formula: I=IV II III. Tibial spurs. Legs: I, single, 0.8 long, 2.2 wide (<xref ref-type="fig" rid="F23">Fig. 130</xref>); II, single, 0.5 long, 2.1 wide (<xref ref-type="fig" rid="F23">Fig. 131</xref>); both with numerous spiniform setae on their tips. Urticating hairs type II (1.13 long, 0.02 wide) on the abdomen dorsum. Palp: embolus 4.9 long, with a 135° curvature to the retrolateral side. Embolus basal, middle and distal width of 0.9, 0.3 and 0.04, respectively. Tegulum 1.5 long, 2.3 wide. (<xref ref-type="fig" rid="F23">Figs 127–129</xref>). Cymbium: spiniform process 1.0 long, 0.7 wide on apex. Color pattern and setation mostly as in female. Dorsal abdominal pattern not as conspicuous as in female.</p></tp:treatment-sec><tp:treatment-sec sec-type="Distribution"><title>Distribution.</title><p>Brazil, states of Piaui, Maranhão and possibly Tocantins and Pará (<xref ref-type="fig" rid="F33">Fig. 169</xref>). There is a single record for both Tocantins (Colinas de Tocantins) and Pará (Tocantins River). These specimens are smaller than those from Maranhão and Piauí, and the specimen from Pará has both male palpal bulb emboli broken, therefore its identification is only tentative.</p></tp:treatment-sec><tp:treatment-sec sec-type="Spermathecae variation"><title>Spermathecae variation.</title><p>Typical spermatheca is long, converging, tapers strongly from base to apex, double folded and with a strong constriction forming two distal lobes (<xref ref-type="fig" rid="F23">Figs 132</xref><xref ref-type="fig" rid="F28">, 151</xref>). In some specimens the apical region ends in a single lobe, that can be partially divided (<xref ref-type="fig" rid="F28">Fig. 150</xref>) or in two lobes with one partially or completely divided, in this case resulting in multilobular spermathecae (<xref ref-type="fig" rid="F28">Fig. 152</xref>).</p></tp:treatment-sec><tp:treatment-sec sec-type="Natural history"><title>Natural history. </title><p>Little is known of this species. The holotype female was collected with an eggsac in November, under a fallen tree trunk in a moderately anthropized area in Parnaíba, state of Piaui. Other specimens were collected in Barreirinhas, State <!--PageBreak-->of Maranhão. Both localities are on coastal region characterized by huge sandy dunes and sparse vegetation. Other localities, as Jose de Freitas (<xref ref-type="bibr" rid="B13">Carvalho and Avelino 2010</xref>) and Castelo do Piaui, both in state of Piaui, as well as Colinas do Tocantins, state of Tocantins, are chiefly covered by cerrado, a savannah-like vegetation.</p></tp:treatment-sec><tp:treatment-sec sec-type="Color pattern ontogeny"><title>Color pattern ontogeny.</title><p>No data available.</p></tp:treatment-sec><tp:treatment-sec><!--Section generated to contain objects referenced in tp:taxon-treatment.--><fig id="F23" position="float" orientation="portrait"><label>Figures 127–132.</label><caption><p><italic><tp:taxon-name>Iridopelma vanini</tp:taxon-name></italic> sp. n. <bold>127–131</bold> male <bold>127–129</bold> left palpal bulb (IBSP 11328) <bold>127</bold> prolateral <bold>128</bold> retrolateral <bold>129</bold> frontal <bold>130</bold> tibial spur of left leg I <bold>131</bold> tibial spur of left leg II <bold>132</bold> holotype female (IBSP Ref. 74.595) spermathecae. Scale bar = 1mm.</p></caption><graphic xmlns:xlink="http://www.w3.org/1999/xlink" xlink:href="ZooKeys-230-001-g023.jpg" position="float" orientation="portrait" xlink:type="simple"/></fig><fig id="F24" position="float" orientation="portrait"><label>Figure 133.</label><caption><p><italic><tp:taxon-name>Iridopelma vanini</tp:taxon-name></italic> sp. n., holotype female, habitus, from Parnamirim, state of Piaui. Photo: R. Bertani.</p></caption><graphic xmlns:xlink="http://www.w3.org/1999/xlink" xlink:href="ZooKeys-230-001-g024.jpg" position="float" orientation="portrait" xlink:type="simple"/></fig><fig id="F28" position="float" orientation="portrait"><label>Figures 150–155.</label><caption><p>Variation in spermathecae <bold>150–152</bold> <italic><tp:taxon-name>Iridopelma vanini</tp:taxon-name></italic> sp. n. <bold>150–151</bold> Barreirinhas, state of Maranhão (IBSP 11343, IBSP 11330) <bold>152</bold> Colinas de Tocantins, state of Tocantins (IBSP 3918) <bold>153–155</bold> <italic><tp:taxon-name>Iridopelma katiae</tp:taxon-name></italic> sp. n. <bold>153</bold> Rio de Contas, state of Bahia (IBSP 10317) <bold>154</bold> Mucugê, Parque Nacional da Chapada Diamantina, state of Bahia (MZSP 36890) <bold>155</bold> Ibicoara, state of Bahia (MZSP 22762). Scale bar = 1mm.</p></caption><graphic xmlns:xlink="http://www.w3.org/1999/xlink" xlink:href="ZooKeys-230-001-g028.jpg" position="float" orientation="portrait" xlink:type="simple"/></fig><fig id="F33" position="float" orientation="portrait"><label>Figure 169.</label><caption><p>Map showing records of <italic><tp:taxon-name>Iridopelma</tp:taxon-name></italic> species in Northestern, Central western and Northern Brazil. Diamond = <italic><tp:taxon-name>Iridopelma hirsutum</tp:taxon-name></italic> Pocock, 1901, star = <italic><tp:taxon-name>Iridopelma zorodes</tp:taxon-name></italic> (Mello-Leitão, 1926), square = <italic><tp:taxon-name>Iridopelma vanini</tp:taxon-name></italic> sp. n., retangle = <italic><tp:taxon-name>Iridopelma marcoi</tp:taxon-name></italic> sp. n., triangle = <italic><tp:taxon-name>Iridopelma katiae</tp:taxon-name></italic> sp. n., circle = <italic><tp:taxon-name>Typhochlaena oliveirai</tp:taxon-name></italic> sp. n. The gray area represents the approximate original distribution of Brazilian Atlantic rainforest. White area represents open environments (cerrado and caatinga).</p></caption><graphic xmlns:xlink="http://www.w3.org/1999/xlink" xlink:href="ZooKeys-230-001-g033.jpg" position="float" orientation="portrait" xlink:type="simple"/></fig></tp:treatment-sec><ref-list><ref id="B13"><mixed-citation xmlns:xlink="http://www.w3.org/1999/xlink" xlink:type="simple"><person-group><name name-style="western"><surname>Carvalho</surname><given-names>LS</given-names></name><name name-style="western"><surname>Avelino</surname><given-names>MT</given-names></name></person-group> (<year>2010</year>)<source> Composição e diversidade da fauna de aranhas (Arachnida, Araneae) da Fazenda Nazareth, Município de José de Freitas, Piauí, Brazil. Biota Neotropica 10(3). <ext-link ext-link-type="uri" xlink:href="http://www.biotaneotropica.org.br/v10n3/en/abstract?article+bn00510032010" xlink:type="simple">http://www.biotaneotropica.org.br/v10n3/en/abstract?article+bn00510032010</ext-link>   [accessed 07 June 2012] </source>doi: <ext-link ext-link-type="uri" xlink:href="http://dx.doi.org/10.1590/S1676-06032010000300001" xlink:type="simple">10.1590/S1676-06032010000300001</ext-link></mixed-citation></ref></ref-list></tp:taxon-treatment>
