# Supplementary material for: Revision, cladistic analysis and biogeography of Typhochlaena C. L. Koch, 1850, Pachistopelma Pocock, 1901 and Iridopelma Pocock, 1901 (Araneae, Theraphosidae, Aviculariinae)
Source: Zookeys. 2012 Oct 23;(230):1–94. doi: 10.3897/zookeys.230.3500 (PMC3494022; doi:10.3897/zookeys.230.3500)
Supplement: XML Treatment for Iridopelma katiae [file zookeys.230.3500-treatment14.xml]

<!DOCTYPE tp:taxon-treatment
  PUBLIC "-//TaxonX//DTD Taxonomic Treatment Publishing DTD v0 20100105//EN" "tax-treatment-NSO.dtd">
<tp:taxon-treatment xmlns:tp="http://www.plazi.org/taxpub"><tp:treatment-meta><mixed-citation publication-type="journal"><person-group><name><surname>Bertani</surname><given-names>Rogério</given-names></name></person-group><article-title>Revision, cladistic analysis and biogeography of 
                    <italic>Typhochlaena</italic> C. L. Koch, 1850, 
                    <italic>Pachistopelma</italic> Pocock, 1901 and 
                    <italic>Iridopelma</italic> Pocock, 1901 (Araneae, Theraphosidae, Aviculariinae)
                </article-title><source>Zookeys</source><day>23</day><month>10</month><year>2012</year><volume>2012</volume><issue>230</issue><fpage>1</fpage><lpage>94</lpage><pub-id pub-id-type="doi">10.3897/zookeys.230.3500</pub-id></mixed-citation></tp:treatment-meta><tp:nomenclature><tp:taxon-name>
                        <tp:taxon-name-part taxon-name-part-type="genus">Iridopelma</tp:taxon-name-part>
                        <tp:taxon-name-part taxon-name-part-type="species">katiae</tp:taxon-name-part>
                    <object-id xmlns:xlink="http://www.w3.org/1999/xlink" xlink:type="simple">urn:lsid:zoobank.org:act:E4ED25DB-B675-4BC5-9E5D-E5A9C9159DB6</object-id>
								<object-id xmlns:xlink="http://www.w3.org/1999/xlink" xlink:type="simple">http://species-id.net/wiki/Iridopelma_katiae</object-id>
								</tp:taxon-name><tp:taxon-status xmlns:xlink="http://www.w3.org/1999/xlink" xlink:type="simple">sp. n.</tp:taxon-status><xref ref-type="fig" rid="F25">Figs 134</xref><xref ref-type="fig" rid="F26"/><xref ref-type="fig" rid="F27">–149</xref><xref ref-type="fig" rid="F28">153–155</xref><xref ref-type="fig" rid="F33">169</xref></tp:nomenclature><tp:treatment-sec sec-type="Diagnosis"><title>Diagnosis.</title><p>Male resemble those of <italic><tp:taxon-name>Iridopelma zorodes</tp:taxon-name></italic> and <italic><tp:taxon-name>Iridopelma vanini</tp:taxon-name></italic> sp. n. in similar leg I and IV lengths (leg IV/I length =1.04, SD= 0.02). It differs from <italic><tp:taxon-name>Iridopelma zorodes</tp:taxon-name></italic> by blackish coloration with a reddish pattern on abdomen dorsum (<xref ref-type="fig" rid="F26">Fig. 143</xref>). It differs from <italic><tp:taxon-name>Iridopelma vanini</tp:taxon-name></italic> sp. n. by shorter embolus (<xref ref-type="fig" rid="F25">Figs 134–136</xref>). Female differs from those of all species in spermathecal morphology, two straight to slightly curving spermathecae tapering little from base to apex, lacking folds and with constriction forming two to multiple distal lobes (<xref ref-type="fig" rid="F25">Fig. 139</xref>). Additionally, females have a general blackish coloration with a reddish pattern on abdomen dorsum (<xref ref-type="fig" rid="F26">Fig. 142</xref>).<!--PageBreak--></p></tp:treatment-sec><tp:treatment-sec sec-type="Etymology"><title>Etymology.</title><p>The specific name is a matronym in honour of my wife, Kátia de Mendonça Faria, who illustrated several plates for spider taxonomy papers, this work included.</p></tp:treatment-sec><tp:treatment-sec sec-type="Types"><title>Types.</title><p>Holotype female, Brazil, <italic>Bahia</italic>, Mucugê, Parque Nacional da Chapada Diamantina (<named-content xmlns:xlink="http://www.w3.org/1999/xlink" content-type="dwc:verbatimCoordinates" xlink:type="simple">12°45'7.00"S, 41°30'2.18"W</named-content>), 1399 m a.s.l., R. Bertani, C. S. Fukushima and R. H. Nagahama, 18 February 2008 (MZSP 36887); Paratype male (<named-content xmlns:xlink="http://www.w3.org/1999/xlink" content-type="dwc:verbatimCoordinates" xlink:type="simple">12°45'3.77"S, 41°30'4.01"W</named-content>), 1377 m a.s.l., 17 February 2008 (MZSP 36888), same data; Paratype male (<named-content xmlns:xlink="http://www.w3.org/1999/xlink" content-type="dwc:verbatimCoordinates" xlink:type="simple">12°45'4.18"S, 41°30'3.73"W</named-content>), 1366 m.a.s.l, same data (MZSP 36889); Paraype female (12°45' 2.50"S, 41°30'4.15"W), 1388 m.a.s.l, same data, found with <italic>ca</italic>. 100 young (MZSP 36890). All specimens found inside bromeliads (<italic><tp:taxon-name>Vriesea atra</tp:taxon-name></italic>) in a campo rupestre area.</p></tp:treatment-sec><tp:treatment-sec sec-type="Additional material examined"><title>Additional material examined.</title><p>BRAZIL: <italic>Bahia</italic>: Ibicoara, Serra do Sincorá [<named-content xmlns:xlink="http://www.w3.org/1999/xlink" content-type="dwc:verbatimCoordinates" xlink:type="simple">13°24'S, 41°15'W</named-content>], G. Machado, 12 March 2000, 2 females (MZSP 22762); Rio de Contas [<named-content xmlns:xlink="http://www.w3.org/1999/xlink" content-type="dwc:verbatimCoordinates" xlink:type="simple">13°35'S, 41°48'W</named-content>], O. A. V. Marques and G. Skuk, 09 October 1991, 1 female, 1 immature (IBSP 10317).</p></tp:treatment-sec><tp:treatment-sec sec-type="Description"><title>Description.</title><p>Holotype female (MZSP 36887). Carapace 13.3 long, 12.7 wide, chelicerae 7.7. Legs (femur, patella, tibia, metatarsus, tarsus, total): I: 11.3, 6.5, 8.2, 7.6, 4.6, 38.2. II: 10.0, 6.1, 7.2, 7.0, 4.3, 34.6. III: 9.3, 5.3, 6.4, 6.9, 4.1, 32.0. IV: 10.9, 5.2, 8.8, 9.6, 4.7, 39.2. Palp: 7.9, 4.6, 5.3, –, 5.9, 23.7. Mid-widths (lateral): femora I–IV = 2.4, 2.5, 2.8, 2.4, palp = 2.2; patellae I–IV = 2.7, 2.6, 2.5, 2.5, palp = 2.3; tibiae I–IV = 2.1, 2.1, 2.1, 2.0, palp = 2.1; metatarsi I–IV = 1.9, 1.7, 1.6, 1.6; tarsi I–IV = 2.1, 2.1, 2.1, 2.0, palp = 2.1. Abdomen 18.4 long, 13.0 wide. Spinnerets: PMS, 1.7 long, 0.7 wide, 0.3 apart; PLS, 2.1 basal, 1.4 middle, 1.5 distal; mid-widths (lateral), 1.3, 1.1, 0.8, respectively. Carapace: length to width 1.04. Fovea: shallow, 2.3 wide. Eyes: tubercle 0.5 high, 1.8 long, 2.4 wide. Clypeus 0.6. Anterior eye row procurved, posterior slightly recurved. Eye sizes and inter-distances: AME 0.4, ALE 0.6, PME 0.5, PLE 0.6, AME–AME 0.6, AME–ALE 0.4, AME–PME 0.2, ALE–ALE 1.5, ALE–PME 0.3, PME–PME 1.4, PME–PLE 0.08, PLE–PLE 1.8, ALE–PLE 0.3, AME–PLE 0.5. Ratio of eye group width to length 2.0. Maxillae: length to width: 1.9. Cuspules: 100–120 spread over ventral inner heel. Maxillary lyra absent. Labium: 1.6 long, 2.0 wide, with <italic>ca</italic>. 100 cuspules spaced by one diameter from each other on the anterior third. Labio-sternal groove deep, narrow, sigilla not evident. Chelicerae: basal segments with ten teeth decreasing in size from distal to basal portion. Sternum: 6.2 long, 5.3 wide. Legs: leg formula: I=IV II III. Scopula: Tarsi I–III fully scopulate, IV basal half divided by row of 6–7 setae. Metatarsi I–II 4/5 scopulate; III 2/3, IV 1/3 distal scopulate. IV divided by three wide row of setae. Urticating hairs type II (0.45 to 0.51 long, 0.012 wide) on abdomen dorsum. Genitalia: paired slightly curving inwards spermathecae tapering slightly from base to apex, not folded, with constriction forming two to multiple distal lobes (<xref ref-type="fig" rid="F25">Fig. 139</xref>). Color pattern: carapace, chelicerae, legs and palps black, covered with hairs having a weak golden iridescence. Coxae, labium, sternum, and maxillae black. Longitudinal stripes on dorsum of femora, patellae, tibiae and metatarsi inconspicuous. Distal femora, patellae, tibiae and metatarsi with discrete whitish rings. Abdomen dorsum black with longitudinal large band of long reddish setae on the central <!--PageBreak-->area, forming a pattern. Sparse long red setae over lateral area of abdomen. Abdomen ventrally black (<xref ref-type="fig" rid="F26">Fig. 142</xref>).</p></tp:treatment-sec><tp:treatment-sec sec-type="Description"><title>Description.</title><p>Paratype male (MZSP 36888). Carapace 12.1 long, 11.2 wide, chelicerae 6.5. Legs (femur, patella, tibia, metatarsus, tarsus, total): I: 11.7, 6.6, 9.1, 10.5, 5.2, 43.1. II: 10.8, 6.0, 8.3, 9.3, 4.8, 39.2. III: 9.5, 4.6, 7.0, 8.2, 4.6, 33.9. IV: 11.4, 5.5, 9.7, 11.0, 4.5, 42.1. Palp: 6.6, 4.4, 4.9, –, 2.6, 18.5. Mid-widths (lateral): femora I–IV = 2.1, 2.0, 2.4, 2.4, palp=1.7; patellae I–IV = 2.1, 2.3, 2.2, 2.2, palp = 2.0; tibiae I–IV = 1.9, 1.8, 1.6, 1.9, palp = 1.7; metatarsi I–IV = 1.3, 1.3, 1.3, 1.2; tarsi I–IV = 1.2, 1.3, 1.5, 1.2, palp = 1.8. Abdomen 12.3 long, 8.1 wide. Spinnerets: PMS, 1.4 long, 0.5 wide, 0.2 apart; PLS, 2.4 basal, 1.2 middle, 1.7 distal; mid-widths (lateral), 0.9, 0.8, 0.6, respectively. Carapace: length to width 1.08. Fovea 1.8 wide. Eyes: tubercle 0.8 high, 1.5 long, 2.1 wide. Clypeus 0.4. Anterior eye row procurved, posterior straight. Eyes size and inter-distances: AME 0.4, ALE 0.4, PME 0.3, PLE 0.4, AME–AME 0.4, AME–ALE 0.3, AME–PME 0.2, ALE–ALE<!--PageBreak--> 1.3, ALE–PME 0.4, PME–PME 1.1, PME–PLE 0.1, PLE–PLE 1.6, ALE–PLE 0.3, AME–PLE 0.5. Ratio of eye group width to length 2.1. Maxillae: length to width: 1.6. Cuspules: 120–150 spread over ventral inner heel. Labium: 1.3 long, 2.1 wide, with <italic>ca</italic>. 90 cuspules spaced by one diameter from each other on the anterior third center. Labio-sternal groove shallow, flat, with two sigilla. Chelicerae: basal segments with eleven teeth decreasing in size from distal to basal portion. Sternum: 5.1 long, 4.9 wide. Legs: leg formula: I=IV II III. Scopula: Tarsi I–IV fully scopulate, IV with a row of sparse setae. Metatarsi I–II 4/5 scopulate; III 1/2 distal scopulate; IV 1/3 distal scopulate. IV divided by three wide row of setae. Tibial spurs. Legs: I, single, 0.4 long, 1.2 wide (<xref ref-type="fig" rid="F25">Fig. 137</xref>); II, 0.2 long, 1.1 wide (<xref ref-type="fig" rid="F25">Fig. 138</xref>); both with numerous spiniform setae on their tips. Urticating hairs type II (0.72 to 0.75 long, 0.015 wide) on abdomen dorsum. Palp: embolus 3.2 long, with a 90° curvature to retrolateral side. Embolus basal, middle and distal width of 0.8, 0.2 and 0.04, respectively. Tegulum 1.0 long, 1.5 wide. (<xref ref-type="fig" rid="F25">Figs 134–136</xref>). Cymbium: spiniform process 0.7 long, 0.5 wide on the apex. Color pattern and setation as in female (<xref ref-type="fig" rid="F26">Fig. 143</xref>).</p></tp:treatment-sec><tp:treatment-sec sec-type="Distribution"><title>Distribution.</title><p>Brazil: state of Bahia, endemic to Chapada Diamantina and its immediate surrounding regions, in Espinhaço mountain range (<xref ref-type="fig" rid="F33">Fig. 169</xref>).</p></tp:treatment-sec><tp:treatment-sec sec-type="Spermathecae variation"><title>Spermathecae variation.</title><p>Typical spermatheca is slender, slightly curving inwards, tapering little from base to apex, not folded, with a distal constriction forming two to multiple distal lobes (<xref ref-type="fig" rid="F25">Fig. 139</xref>, <xref ref-type="fig" rid="F28">153–155</xref>). Detected variation concerns shape and number of lobes.</p></tp:treatment-sec><tp:treatment-sec sec-type="Natural history"><title>Natural history.</title><p>Two specimens were found under rocks in Ibicoara (G. Machado, pers. comm.) and in Rio de Contas, both in state of Bahia. I found four specimens in Mucugê, Parque Nacional da Chapada Diamantina, all inside bromeliads (<italic><tp:taxon-name>Vriesea atra</tp:taxon-name></italic>) (<xref ref-type="fig" rid="F27">Fig. 147</xref>). One of the specimens folded a bromeliad leaf and connected it with silk threads, making a retreat (<xref ref-type="fig" rid="F27">Fig. 148</xref>). Inside with the mother were <italic>ca</italic>. 100 small juveniles (<xref ref-type="fig" rid="F27">Fig. 149</xref>). The region where they were found is high (1400 m. a. s. l.) (<xref ref-type="fig" rid="F27">Fig. 144</xref>) and vegetation is sparse, growing over a rocky substratum with shallow soil (campo rupestre) (<xref ref-type="fig" rid="F27">Figs 145–146</xref>). Temperature is high during the day, falling abruptly at night. Water is largely available only during the rainy period. That’s a very distinct environmental condition when compared with the habitat in rainforest of <italic><tp:taxon-name>Iridopelma hirsutum</tp:taxon-name></italic> and <italic><tp:taxon-name>Iridopelma zorodes</tp:taxon-name></italic>, and seems inhospitable, mainly for an arboreal species. In this environment, bromeliads and space under rocks are among the few available shelter for spiders.</p><p>Cladistic analysis suggests that a retreat made with tree leaves and silk is primitive for <italic><tp:taxon-name>Iridopelma</tp:taxon-name></italic> species, and bromelicolous habitat in <italic><tp:taxon-name>Iridopelma katiae</tp:taxon-name></italic> sp. n. is derived. A possibility to explain the habit change could be the existence of a primitive forest in the area which became drier more recently in geological time, resulting in grasslands over a rocky or sandy shallow soil and lack of high vegetation. Bromeliads then become the primary (and relatively scarce) available microhabitat with similar conditions and resources, e. g. leaves as substratum and high humidity, necessities for an aviculariine spider. The environmental conditions in campo rupestre areas in Chapada Diamantina could aid in understanding the specialization to endemic bromelicolous lifestyle in other spider species, such as <italic><tp:taxon-name>Pachistopelma</tp:taxon-name></italic> spp.</p></tp:treatment-sec><tp:treatment-sec sec-type="Color pattern ontogeny"><title>Color pattern ontogeny.</title><p>Juveniles have light brown legs, except for black tarsi. Carapace is black and abdomen has a broad central longitudinal red stripe over a black area. Abdomen laterals are light brown (<xref ref-type="fig" rid="F26">Fig. 140</xref>). When the individual grows, it becomes darker and retains the abdominal pattern, now with a longitudinal central black stripe (<xref ref-type="fig" rid="F26">Fig. 141</xref>). Adults males and females are completely black and have a conspicuous abdominal pattern remains (<xref ref-type="fig" rid="F26">Figs 142–143</xref>).</p></tp:treatment-sec><tp:treatment-sec><!--Section generated to contain objects referenced in tp:taxon-treatment.--><fig id="F25" position="float" orientation="portrait"><caption><p><bold>Figures 134–139.</bold> <italic><tp:taxon-name>Iridopelma katiae</tp:taxon-name></italic> sp. n. <bold>134–138</bold> paratype male (MZSP 36888) <bold>134–136</bold> left palpal bulb <bold>134</bold> prolateral <bold>135</bold> retrolateral <bold>136</bold> frontal <bold>137</bold> tibial spur of left leg I <bold>138</bold> tibial spur of left leg II <bold>139</bold> holotype female (MZSP 36887) spermathecae. Scale bar = 1mm.</p></caption><graphic xmlns:xlink="http://www.w3.org/1999/xlink" xlink:href="ZooKeys-230-001-g025.jpg" position="float" orientation="portrait" xlink:type="simple"/></fig><fig id="F26" position="float" orientation="portrait"><label>Figures 140–143.</label><caption><p><italic><tp:taxon-name>Iridopelma katiae</tp:taxon-name></italic> sp. n., habitus <bold>140</bold> small immature <bold>141</bold> large immature <bold>142</bold> female <bold>143</bold> male, all from Chapada Diamantina National Park, Mucuge, state of Bahia. Photos: R. Bertani.</p></caption><graphic xmlns:xlink="http://www.w3.org/1999/xlink" xlink:href="ZooKeys-230-001-g026.jpg" position="float" orientation="portrait" xlink:type="simple"/></fig><fig id="F27" position="float" orientation="portrait"><label>Figures 144–149.</label><caption><p><italic><tp:taxon-name>Iridopelma katiae</tp:taxon-name></italic> sp. n. habitats <bold>144</bold> general view of Chapada Diamantina showing “Chapada” formation <bold>145</bold> detail of top of “Chapada” formation showing “campo rupestre” area and a bromeliad (<italic><tp:taxon-name>Vriesea atra</tp:taxon-name></italic>)“island” <bold>146</bold> detail of the bromeliad “island” <bold>147</bold> <italic><tp:taxon-name>Iridopelma katiae</tp:taxon-name></italic> sp. n. inside <italic><tp:taxon-name>Vriesea atra</tp:taxon-name></italic> leaves <bold>148</bold> <italic><tp:taxon-name>Vriesea atra</tp:taxon-name></italic> leaf folded and linked with silk threads making retreat <bold>149</bold> opened retreat, showing young. Photos: R. Bertani.</p></caption><graphic xmlns:xlink="http://www.w3.org/1999/xlink" xlink:href="ZooKeys-230-001-g027.jpg" position="float" orientation="portrait" xlink:type="simple"/></fig><fig id="F28" position="float" orientation="portrait"><label>Figures 150–155.</label><caption><p>Variation in spermathecae <bold>150–152</bold> <italic><tp:taxon-name>Iridopelma vanini</tp:taxon-name></italic> sp. n. <bold>150–151</bold> Barreirinhas, state of Maranhão (IBSP 11343, IBSP 11330) <bold>152</bold> Colinas de Tocantins, state of Tocantins (IBSP 3918) <bold>153–155</bold> <italic><tp:taxon-name>Iridopelma katiae</tp:taxon-name></italic> sp. n. <bold>153</bold> Rio de Contas, state of Bahia (IBSP 10317) <bold>154</bold> Mucugê, Parque Nacional da Chapada Diamantina, state of Bahia (MZSP 36890) <bold>155</bold> Ibicoara, state of Bahia (MZSP 22762). Scale bar = 1mm.</p></caption><graphic xmlns:xlink="http://www.w3.org/1999/xlink" xlink:href="ZooKeys-230-001-g028.jpg" position="float" orientation="portrait" xlink:type="simple"/></fig><fig id="F33" position="float" orientation="portrait"><label>Figure 169.</label><caption><p>Map showing records of <italic><tp:taxon-name>Iridopelma</tp:taxon-name></italic> species in Northestern, Central western and Northern Brazil. Diamond = <italic><tp:taxon-name>Iridopelma hirsutum</tp:taxon-name></italic> Pocock, 1901, star = <italic><tp:taxon-name>Iridopelma zorodes</tp:taxon-name></italic> (Mello-Leitão, 1926), square = <italic><tp:taxon-name>Iridopelma vanini</tp:taxon-name></italic> sp. n., retangle = <italic><tp:taxon-name>Iridopelma marcoi</tp:taxon-name></italic> sp. n., triangle = <italic><tp:taxon-name>Iridopelma katiae</tp:taxon-name></italic> sp. n., circle = <italic><tp:taxon-name>Typhochlaena oliveirai</tp:taxon-name></italic> sp. n. The gray area represents the approximate original distribution of Brazilian Atlantic rainforest. White area represents open environments (cerrado and caatinga).</p></caption><graphic xmlns:xlink="http://www.w3.org/1999/xlink" xlink:href="ZooKeys-230-001-g033.jpg" position="float" orientation="portrait" xlink:type="simple"/></fig></tp:treatment-sec></tp:taxon-treatment>
