# Supplementary material for: Revision, cladistic analysis and biogeography of Typhochlaena C. L. Koch, 1850, Pachistopelma Pocock, 1901 and Iridopelma Pocock, 1901 (Araneae, Theraphosidae, Aviculariinae)
Source: Zookeys. 2012 Oct 23;(230):1–94. doi: 10.3897/zookeys.230.3500 (PMC3494022; doi:10.3897/zookeys.230.3500)
Supplement: XML Treatment for Iridopelma oliveirai [file zookeys.230.3500-treatment15.xml]

<!DOCTYPE tp:taxon-treatment
  PUBLIC "-//TaxonX//DTD Taxonomic Treatment Publishing DTD v0 20100105//EN" "tax-treatment-NSO.dtd">
<tp:taxon-treatment xmlns:tp="http://www.plazi.org/taxpub"><tp:treatment-meta><mixed-citation publication-type="journal"><person-group><name><surname>Bertani</surname><given-names>Rogério</given-names></name></person-group><article-title>Revision, cladistic analysis and biogeography of 
                    <italic>Typhochlaena</italic> C. L. Koch, 1850, 
                    <italic>Pachistopelma</italic> Pocock, 1901 and 
                    <italic>Iridopelma</italic> Pocock, 1901 (Araneae, Theraphosidae, Aviculariinae)
                </article-title><source>Zookeys</source><day>23</day><month>10</month><year>2012</year><volume>2012</volume><issue>230</issue><fpage>1</fpage><lpage>94</lpage><pub-id pub-id-type="doi">10.3897/zookeys.230.3500</pub-id></mixed-citation></tp:treatment-meta><tp:nomenclature><tp:taxon-name>
                        <tp:taxon-name-part taxon-name-part-type="genus">Iridopelma</tp:taxon-name-part>
                        <tp:taxon-name-part taxon-name-part-type="species">oliveirai</tp:taxon-name-part>
                    <object-id xmlns:xlink="http://www.w3.org/1999/xlink" xlink:type="simple">urn:lsid:zoobank.org:act:11BF0C3A-82BB-4337-8441-4446A8E9EB02</object-id>
								<object-id xmlns:xlink="http://www.w3.org/1999/xlink" xlink:type="simple">http://species-id.net/wiki/Iridopelma_oliveirai</object-id>
								</tp:taxon-name><tp:taxon-status xmlns:xlink="http://www.w3.org/1999/xlink" xlink:type="simple">sp. n.</tp:taxon-status><xref ref-type="fig" rid="F29">Figs 156</xref><xref ref-type="fig" rid="F30">–165</xref><xref ref-type="fig" rid="F33">169</xref></tp:nomenclature><tp:treatment-sec sec-type="Diagnosis"><title>Diagnosis.</title><p>The male differs from those of all other species by very long leg I (leg IV/I length = 0.73) (<xref ref-type="fig" rid="F30">Fig. 165</xref>). The female resembles <italic><tp:taxon-name>Iridopelma hirsutum</tp:taxon-name></italic> by diverging spermathecae folded distally (<xref ref-type="fig" rid="F29">Fig. 161</xref>), but differs by having a grayish carapace and legs and lacking an abdominal pattern (<xref ref-type="fig" rid="F30">Fig. 164</xref>).</p></tp:treatment-sec><tp:treatment-sec sec-type="Etymology"><title>Etymology.</title><p>Specific name is a patronym in honor of Judge João Carlos Sá Moreira de Oliveira, for allowing the author to have access to part of the aviculariine specimens deposited in the Instituto Butantan collections, which were fundamental for the completion of this present work.<!--PageBreak--></p></tp:treatment-sec><tp:treatment-sec sec-type="Types"><title>Types.</title><p>Holotype male (IBSP 10100), Brazil, state of Bahia, Central, Toca dos Pilões [<named-content xmlns:xlink="http://www.w3.org/1999/xlink" content-type="dwc:verbatimCoordinates" xlink:type="simple">11°08'S, 42°06'W</named-content>], A. D. Brescovit, July 2000, and paratype female (IBSP 8714), at night in “Macambira” bromeliad (<italic><tp:taxon-name>Bromelia laciniosa</tp:taxon-name></italic>), same data.</p></tp:treatment-sec><tp:treatment-sec sec-type="Additional material examined"><title>Additional material examined.</title><p>Only the types.</p></tp:treatment-sec><tp:treatment-sec sec-type="Description"><title>Description.</title><p>Holotype male (IBSP 10100). Carapace 14.7 long, 12.7 wide, chelicerae 7.1. Legs (femur, patella, tibia, metatarsus, tarsus, total): I: 16.5, 7.9, 16.7, 17.8, 7.9, 68.8. II: 14.3, 7.3, 13.4, 14.4, 6.1, 55.5. III: 10.8, 5.6, 9.0, 10.2, 4.4, 40.0. IV: 13.1, 6.2, 12.1, 13.4, 4.8, 49.6. Palp: 9.1, 5.1, 6.9, –, 2.4, 23.5. Mid-widths (lateral): femora I –IV = 2.5, 2.4, 2.3, 2.3, palp = 1.8; patellae I–IV = 2.5, 2.4, 2.3, 2.4, palp = 1.9; tibiae I–IV = 1.9, 1.9, 1.9, 2.0, palp = 1.7; metatarsi I–IV = 1.3, 1.2, 1.2, 1.2; tarsi I–IV = 1.1, 1.2, <!--PageBreak-->1.4, 1.5, palp = 1.6. Abdomen 12.8 long, 6.1 wide. Spinnerets: PMS, 1.1 long, 0.5 wide, 0.2 apart; PLS, 1.7 basal, 1.1 middle, 1.6 distal; mid-widths (lateral), 1.1, 0.9, 0.7, respectively. Carapace: length to width 1.16. Fovea: deep, 2.0 wide. Eyes: tubercle 0.9 high, 1.8 long, 2.5 wide. Clypeus 0.8. Anterior eye row procurved, posterior straight. Eye sizes and inter-distances: AME 0.4, ALE 0.5, PME 0.3, PLE 0.5, AME–AME 0.6, AME–ALE 0.3, AME–PME 0.2, ALE–ALE 1.6, ALE–PME 0.5, PME–PME 1.5, PME–PLE 0.1, PLE–PLE 1.9, ALE–PLE 0.5, AME–PLE 0.5. Ratio of eye group width to length 1.9. Maxillae: length to width: 2.0. Cuspules: 90–100 spread over ventral inner heel. Labium: 1.4 long, 2.3 wide, with <italic>ca</italic>. 40 cuspules. Labio-sternal groove deep, flat, with two sigillae. Chelicerae: basal segments with eleven teeth decreasing in size from distal to basal portion. Sternum: 6.6 long, 5.0 wide. Sigilla: not evident. Legs: leg formula: I II IV III. Scopula: tarsi I–IV fully scopulate. Metatarsi I–II 4/5 fully scopulate; III 3/4 distal scopulate; IV 1/2 distal scopulate. IV divided by three wide row of setae. Tibial spurs. Legs: I, single, 2.0 long, 1.2 wide, with numerous spiniform setae on its tip (<xref ref-type="fig" rid="F29">Fig. 159</xref>); II, single, without elevation, formed by numerous spiniform setae (<xref ref-type="fig" rid="F29">Fig. 160</xref>). Urticating hairs type II (0.73 to 0.77 long, 0.015 wide) on abdomen dorsum. Palp: embolus 2.2 long, with 105° curvature to retrolateral side. Embolus basal, middle and distal width of 0.2, 0.1 and 0.03, respectively. Tegulum 1.2 long, 1.5 wide. (<xref ref-type="fig" rid="F29">Figs 156–158</xref>). Cymbium: Spiniform process 0.6 long, 0.5 wide on apex. Color pattern: carapace, chelicerae, legs and palps brown with light brown setae. Sternum, labium, maxillae and anterior half of coxa I black. Posterior half of coxa I and coxae II–IV brown with light brown setae. Longitudinal stripes on dorsum of femora, patellae, tibiae and metatarsi whitish. Distal femora, patellae, tibiae and metatarsi with white rings. Tarsi with dorsal “U” shaped orange stripe. Abdomen dorsum brown with long light brown setae. Ventrally black (<xref ref-type="fig" rid="F30">Fig. 165</xref>).<!--PageBreak--></p></tp:treatment-sec><tp:treatment-sec sec-type="Description"><title>Description.</title><p>Paratype female (IBSP 8714). Carapace 13.2 long, 11.4 wide, chelicerae 6.7. Legs (femur, patella, tibia, metatarsus, tarsus, total): I: 11.0, 6.2, 8.6, 8.0, 4.6, 38.4. II: 9.7, 5.8, 7.6, 7.1, 4.0, 34.2. III: 8.3, 4.8, 5.9, 6.3, 3.8, 29.1. IV: 10.2, 5.2, 8.6, 8.8, 4.0, 36.8. Palp: 7.4, 4.2, 5.0, –, 5.1, 21.7. Mid-widths (lateral): femora I –IV = 2.0, 2.0, 2.3, 2.1, palp = 1.8; patellae I–IV = 2.2, 2.1, 2.1, 2.2, palp = 2.0; tibiae I–IV = 2.0, 1.8, 1.8, 2.1, palp = 1.8; metatarsi I–IV = 1.7, 1.5, 1.5, 1.2; tarsi I–IV = 1.8, 1.7, 1.8, 1.5, palp = 1.9. Abdomen 13.2 long, 8.8 wide. Spinnerets: PMS, 1.6 long, 0.9 wide, 0.2 apart; PLS, 1,8 basal, 1.3 middle, 1.8 distal; mid-widths (lateral), 1.3, 1.1, 0.8, respectively. Carapace: length to width 1.16. Fovea: 2.4 wide. Eyes: tubercle 0.7 high, 1.6 long, 2.3 wide. Clypeus 0.4. Anterior eye row procurved, posterior slightly recurved. Eye sizes and inter-distances: AME 0.4, ALE 0.4, PME 0.4, PLE 0.4, AME–AME 0.5, AME–ALE 0.2, AME–PME 0.5, ALE–ALE 1.7, ALE–PME 0.5, PME–PME 1.4, PME–PLE 0.1, PLE–PLE 1.8, ALE–PLE 0.5, AME–PLE 0.5. Ratio of eye group width to length 2.1. Other characters as in male, except: maxillae: length to width: 1.8. Cuspules: 100–150 spread over ventral inner heel. Labium: 1.5 long, 1.9 wide, with ca. 50 cuspules. Labio-sternal groove deep, narrow, with two sigillae. Chelicerae: basal segments with thirteen teeth decreasing in size from distal to basal portion. Sternum: 5.8 long, 5.1 wide. Legs: leg formula: I=IV II III. Scopula: tarsi I–IV fully scopulate. Metatarsi I–II fully scopulate; III 2/3, IV 1/2 distal scopulate, IV divided by three wide row of setae. Urticating hairs type II (0.57 to 0.61 long, 0.015 wide) on abdomen dorsum. Genitalia: paired diverging spermathecae tapering from base to apex, folded medially, with strong distal constriction forming two distal lobes (<xref ref-type="fig" rid="F29">Fig. 161</xref>). Color pattern as in male, except: carapace, chelicerae, legs and palps grayish with pinkish setae; patellae and tibiae of palps and legs I–II and tibiae and metatarsi of leg III ventrally dark. Sternum, labium, maxillae and coxae black. Abdomen dorsum brown with long pinkish setae.</p></tp:treatment-sec><tp:treatment-sec sec-type="Distribution"><title>Distribution.</title><p>Brazil: known only from Central, State of Bahia (<xref ref-type="fig" rid="F33">Fig. 169</xref>).</p></tp:treatment-sec><tp:treatment-sec sec-type="Natural History"><title>Natural History. </title><p>Little is known regarding this species. The vegetation in Central, state of Bahia, comprises mainly caatinga (a xerophilous vegetation). One female was found at night in a bromeliad <bold>(</bold><italic><tp:taxon-name>Bromelia laciniosa</tp:taxon-name></italic>).</p></tp:treatment-sec><tp:treatment-sec sec-type="Color pattern ontogeny"><title>Color pattern ontogeny.</title><p>Data for small juveniles is lacking. Large immatures specimens have a pattern similar to <italic><tp:taxon-name>Iridopelma hirsutum</tp:taxon-name></italic> (<xref ref-type="fig" rid="F30">Figs 162–163</xref>). Adult male and female lack or have a very inconspicuous abdominal pattern (<xref ref-type="fig" rid="F30">Figs 164–165</xref>).</p></tp:treatment-sec><tp:treatment-sec><!--Section generated to contain objects referenced in tp:taxon-treatment.--><fig id="F29" position="float" orientation="portrait"><label>Figures 156–161.</label><caption><p><italic><tp:taxon-name>Iridopelma oliveirai</tp:taxon-name></italic> sp. n. <bold>156–160</bold> male (IBSP 10100) <bold>156–158</bold> left palpal bulb <bold>156</bold> prolateral <bold>157</bold> retrolateral <bold>158</bold> frontal <bold>159</bold> tibial spur of left leg I <bold>160</bold> tibial spur of left leg II <bold>161</bold> female (IBSP 8714), spermathecae. Scale bar = 1mm.</p></caption><graphic xmlns:xlink="http://www.w3.org/1999/xlink" xlink:href="ZooKeys-230-001-g029.jpg" position="float" orientation="portrait" xlink:type="simple"/></fig><fig id="F30" position="float" orientation="portrait"><label>Figures 162–165.</label><caption><p><italic><tp:taxon-name>Iridopelma oliveirai</tp:taxon-name></italic> sp. n., habitus <bold>162–163</bold> immatures in progression <bold>164</bold> paratype female (IBSP 8714) <bold>165</bold> holotype male (IBSP 10100), all from Central, state of Bahia. Photos: R. Bertani.</p></caption><graphic xmlns:xlink="http://www.w3.org/1999/xlink" xlink:href="ZooKeys-230-001-g030.jpg" position="float" orientation="portrait" xlink:type="simple"/></fig><fig id="F33" position="float" orientation="portrait"><label>Figure 169.</label><caption><p>Map showing records of <italic><tp:taxon-name>Iridopelma</tp:taxon-name></italic> species in Northestern, Central western and Northern Brazil. Diamond = <italic><tp:taxon-name>Iridopelma hirsutum</tp:taxon-name></italic> Pocock, 1901, star = <italic><tp:taxon-name>Iridopelma zorodes</tp:taxon-name></italic> (Mello-Leitão, 1926), square = <italic><tp:taxon-name>Iridopelma vanini</tp:taxon-name></italic> sp. n., retangle = <italic><tp:taxon-name>Iridopelma marcoi</tp:taxon-name></italic> sp. n., triangle = <italic><tp:taxon-name>Iridopelma katiae</tp:taxon-name></italic> sp. n., circle = <italic><tp:taxon-name>Typhochlaena oliveirai</tp:taxon-name></italic> sp. n. The gray area represents the approximate original distribution of Brazilian Atlantic rainforest. White area represents open environments (cerrado and caatinga).</p></caption><graphic xmlns:xlink="http://www.w3.org/1999/xlink" xlink:href="ZooKeys-230-001-g033.jpg" position="float" orientation="portrait" xlink:type="simple"/></fig></tp:treatment-sec></tp:taxon-treatment>
