# Supplementary material for: Revision, cladistic analysis and biogeography of Typhochlaena C. L. Koch, 1850, Pachistopelma Pocock, 1901 and Iridopelma Pocock, 1901 (Araneae, Theraphosidae, Aviculariinae)
Source: Zookeys. 2012 Oct 23;(230):1–94. doi: 10.3897/zookeys.230.3500 (PMC3494022; doi:10.3897/zookeys.230.3500)
Supplement: XML Treatment for Iridopelma marcoi [file zookeys.230.3500-treatment16.xml]

<!DOCTYPE tp:taxon-treatment
  PUBLIC "-//TaxonX//DTD Taxonomic Treatment Publishing DTD v0 20100105//EN" "tax-treatment-NSO.dtd">
<tp:taxon-treatment xmlns:tp="http://www.plazi.org/taxpub"><tp:treatment-meta><mixed-citation publication-type="journal"><person-group><name><surname>Bertani</surname><given-names>Rogério</given-names></name></person-group><article-title>Revision, cladistic analysis and biogeography of 
                    <italic>Typhochlaena</italic> C. L. Koch, 1850, 
                    <italic>Pachistopelma</italic> Pocock, 1901 and 
                    <italic>Iridopelma</italic> Pocock, 1901 (Araneae, Theraphosidae, Aviculariinae)
                </article-title><source>Zookeys</source><day>23</day><month>10</month><year>2012</year><volume>2012</volume><issue>230</issue><fpage>1</fpage><lpage>94</lpage><pub-id pub-id-type="doi">10.3897/zookeys.230.3500</pub-id></mixed-citation></tp:treatment-meta><tp:nomenclature><tp:taxon-name>
                        <tp:taxon-name-part taxon-name-part-type="genus">Iridopelma</tp:taxon-name-part>
                        <tp:taxon-name-part taxon-name-part-type="species">marcoi</tp:taxon-name-part>
                    <object-id xmlns:xlink="http://www.w3.org/1999/xlink" xlink:type="simple">urn:lsid:zoobank.org:act:4ED0A9EA-7460-4CAE-82B8-EB38B489CBE0</object-id>
								<object-id xmlns:xlink="http://www.w3.org/1999/xlink" xlink:type="simple">http://species-id.net/wiki/Iridopelma_marcoi</object-id>
								</tp:taxon-name><tp:taxon-status xmlns:xlink="http://www.w3.org/1999/xlink" xlink:type="simple">sp. n.</tp:taxon-status><xref ref-type="fig" rid="F31">Figs 166</xref><xref ref-type="fig" rid="F32"/><xref ref-type="fig" rid="F33">–169</xref></tp:nomenclature><tp:treatment-sec sec-type="Diagnosis"><title>Diagnosis. </title><p>The female resembles that of <italic><tp:taxon-name>Iridopelma vanini</tp:taxon-name></italic> sp. n. by long double folded spermathecae (<xref ref-type="fig" rid="F31">Fig. 166</xref>), but differ by lacking type II urticating setae on abdomen dorsum. Male unknown.</p></tp:treatment-sec><tp:treatment-sec sec-type="Etymology"><title>Etymology.</title><p>The specific name is a patronym in honour of Marco Antonio de Freitas, a Brazilian zoologist and geographer who collected the holotype and some other aviculariine specimens studied in this work.</p></tp:treatment-sec><tp:treatment-sec sec-type="Type"><title>Type.</title><p>Holotype female, Brazil, state of Bahia, São Desidério (12°28'52"S, 45°09'10"W), 724 m a.s.l, M. A. Freitas, October 2009, under tree bark, 1 m above the ground, area of carrasco vegetation (MZSP 36891).</p></tp:treatment-sec><tp:treatment-sec sec-type="Additional material examined"><title>Additional material examined.</title><p>Only holotype.</p></tp:treatment-sec><tp:treatment-sec sec-type="Description"><title>Description.</title><p>Holotype female (MZSP 36891). Carapace 14.9 long, 14.6 wide, chelicerae 9.3. Legs (femur, patella, tibia, metatarsus, tarsus, total): I: 12.4, 7.8, 8.9, 8.3, 4.5, 41.9. II: 11.4, 6.9, 8.1, 7.6, 4.4, 38.4. III: 10.0, 6.1, 7.3, 6.5, 4.3, 34.2. IV: 12.2, 6.5, 9.7, 10.1, 4.7, 43.2. Palp: 8.7, 5.5, 5.6, –, 5.9, 25.7. Mid-widths (lateral): femora I–IV = 3.0, 3.1, 3.2, 2.5, palp = 2.4; patellae I–IV = 2.8, 2.8, 2.8, 2.8, palp = 2.4; tibiae I–IV = 2.6, 2.6, 2.5, 2.4, palp = 2.3; metatarsi I–IV = 2.1, 2.0, 2.0, 1.6; tarsi I–IV = 2.2, 2.2, 229, 2.2, palp = 2.2. Abdomen 16.7 long, 11.7 wide. Spinnerets: PMS, 1.9 long, 0.9 wide, 0.3 apart; PLS, 2.3 basal, 1.5 middle, 2.2 distal; mid-widths (lateral), 1.3, 1.2, 1.0, respectively. Carapace: length to width 1.02. Fovea: deep, 2.5 wide.<!--PageBreak--> Eyes: tubercle 0.8 high, 2.1 long, 2.6 wide. Clypeus 1.0. Anterior eye row procurved, posterior slightly recurved. Eye sizes and inter-distances: AME 0.5, ALE 0.5, PME 0.4, PLE 0.4, AME–AME 0.6, AME–ALE 0.3, AME–PME 0.1, ALE–ALE 1.8, ALE–PME 0.5, PME–PME 1.6, PME–PLE 0.1, PLE–PLE 2.1, ALE–PLE 0.4, AME–PLE 0.4. Ratio of eye group width to length 2.0. Maxillae: length to width: 2.0. Cuspules: 100–150 spread over ventral inner heel. Labium: 1.9 long, 2.6 wide, with ca. 150 cuspules. Labio-sternal groove deep, narrow, sigilla not evident. Chelicerae: basal segments with ten teeth decreasing in size from distal to basal portion. Sternum: 7.5 long, 6.6 wide. Legs: leg formula: I=IV II III. Scopula: tarsi I–IV fully scopulate. Metatarsi I–II 4/5 scopulate; III 2/3, IV 1/2 distal scopulate. IV divided by three wide row of setae. Urticating hairs lacking on abdomen dorsum. Genitalia: paired long and converging spermathecae tapering strongly from base to apex, double folded and with a strong distal constriction forming one or two distal lobes (<xref ref-type="fig" rid="F31">Fig. 166</xref>). Color pattern: carapace, chelicerae, and femora of legs and palps dark brown covered with dense layer of metallic green setae. Other leg and palp segments dorsally dark brown with brown setae. Tibiae and patellae covered with metallic blue setae prolaterally and retrolaterally; ventrally black. Tarsi with a dorsal “U” orange stripe. Sternum, labium, maxillae and coxae black. Abdomen ventrally black; dorsally dark brown with a large lighter central spot. Longitudinal stripes on dorsum of femora, patellae, tibiae and metatarsi inconspicuous. Distal femora, patellae, tibiae and metatarsi with broad white rings (<xref ref-type="fig" rid="F32">Fig. 167</xref>).</p><p>Male: unknown.</p></tp:treatment-sec><tp:treatment-sec sec-type="Distribution"><title>Distribution.</title><p>Brazil: known only from São Desidério, state of Bahia (<xref ref-type="fig" rid="F33">Fig. 169</xref>).</p></tp:treatment-sec><tp:treatment-sec sec-type="Natural history"><title>Natural history.</title><p>The only known specimen was found in cerrado/carrasco vegetation (<xref ref-type="fig" rid="F32">Fig. 168</xref>), under loose tree bark about one meter above the ground (M. A. Freitas, pers. comm.).</p></tp:treatment-sec><tp:treatment-sec sec-type="Color pattern ontogeny"><title>Color pattern ontogeny.</title><p>Only the adult female holotype is known.</p></tp:treatment-sec><tp:treatment-sec sec-type="Cladistics"><title>Cladistics.</title><p>Searches using NONA resulted in 12 trees and strict consensus is used (<xref ref-type="fig" rid="F36">Fig. 177</xref>). With X-PEE-WEE, it was found from 1 to 6 trees, depending on the concavity used (<xref ref-type="table" rid="T2">Table 2</xref>). Cladogram obtained with concavity 6 is shown in <xref ref-type="fig" rid="F37">Figs 178</xref>. The main difference of cladograms obtained with the different strategies comprise the<!--PageBreak--> position of clade having <italic><tp:taxon-name>Ephebopus</tp:taxon-name></italic>, <italic><tp:taxon-name>Tapinauchenius</tp:taxon-name></italic> and <italic><tp:taxon-name>Psalmopoeus</tp:taxon-name></italic>. In NONA and X-PEE-WEE with concavities 2–6 that clade is paraphyletic in respect to other aviculariine genera (<xref ref-type="fig" rid="F36">Figs 177</xref><xref ref-type="fig" rid="F37">–178</xref>); with X-PEE-WEE and concavity 1 <tp:taxon-name>Aviculariinae</tp:taxon-name> is retrieved as monophyletic. Topologies of clade <italic><tp:taxon-name>Typhochlaena</tp:taxon-name></italic> (<italic><tp:taxon-name>Avicularia</tp:taxon-name></italic> spp.1 (<italic><tp:taxon-name>Pachistopelma</tp:taxon-name></italic>, <italic><tp:taxon-name>Avicularia</tp:taxon-name></italic> spp.2, <italic><tp:taxon-name>Iridopelma</tp:taxon-name></italic>)) were retrieved in all employed search strategies. Resolution of the terminal clade retrieving <italic><tp:taxon-name>Iridopelma</tp:taxon-name></italic> as sister group of <italic><tp:taxon-name>Avicularia</tp:taxon-name></italic> spp.2 was obtained with X-PEE-WEE and concavities 1–5, whereas <italic><tp:taxon-name>Iridopelma</tp:taxon-name></italic> and <italic><tp:taxon-name>Avicularia</tp:taxon-name></italic> spp.2 were in a tricotomy with <italic><tp:taxon-name>Pachistopelma</tp:taxon-name></italic> when using NONA and X-PEE-WEE with concavity 6. Internal relationship of <italic><tp:taxon-name>Typhochlaena</tp:taxon-name></italic> is totally unresolved with NONA, and partially resolved with X-PEE-WEE, independently of the concavity used. Position of <italic><tp:taxon-name>Iridopelma marcoi</tp:taxon-name></italic> sp. n. and <italic><tp:taxon-name>Iridopelma katiae</tp:taxon-name></italic> sp. n. change more markedly. With concavities 1–5 <italic><tp:taxon-name>Iridopelma katiae</tp:taxon-name></italic> sp. n. is sister-group of <italic><tp:taxon-name>Pachistopelma</tp:taxon-name></italic> (<italic><tp:taxon-name>Iridopelma</tp:taxon-name></italic> + <italic><tp:taxon-name>Avicularia</tp:taxon-name></italic> spp.2). With NONA and X-PEE-WEE with concavity 6 it is part of <italic><tp:taxon-name>Iridopelma</tp:taxon-name></italic> clade. <italic><tp:taxon-name>Iridopelma marcoi</tp:taxon-name></italic> sp. n. is part of <italic><tp:taxon-name>Iridopelma</tp:taxon-name></italic> clade only with NONA. With X-PEE-WEE it is always polyphyletic. Its position will be fully discussed below.</p><table-wrap id="T2" position="float" orientation="portrait"><label>Table 2.</label><caption><p>Number of trees obtained, length and fit using different concavities and X-PEE-WEE.&lt;br/&gt; </p></caption><table><tbody><tr><th rowspan="1" colspan="1"/><th rowspan="1" colspan="1"><bold>Trees</bold></th><th rowspan="1" colspan="1"><bold>Length</bold></th><th rowspan="1" colspan="1"><bold>FIT</bold></th></tr><tr><td rowspan="1" colspan="1">K = 1</td><td rowspan="1" colspan="1">2</td><td rowspan="1" colspan="1">221</td><td rowspan="1" colspan="1">2945,4</td></tr><tr><td rowspan="1" colspan="1">K = 2</td><td rowspan="1" colspan="1">6</td><td rowspan="1" colspan="1">213</td><td rowspan="1" colspan="1">3549,1</td></tr><tr><td rowspan="1" colspan="1">K = 3</td><td rowspan="1" colspan="1">6</td><td rowspan="1" colspan="1">213</td><td rowspan="1" colspan="1">3919,8</td></tr><tr><td rowspan="1" colspan="1">K = 4</td><td rowspan="1" colspan="1">6</td><td rowspan="1" colspan="1">213</td><td rowspan="1" colspan="1">4172,5</td></tr><tr><td rowspan="1" colspan="1">K = 5</td><td rowspan="1" colspan="1">1</td><td rowspan="1" colspan="1">211</td><td rowspan="1" colspan="1">4361,2</td></tr><tr><td rowspan="1" colspan="1">K = 6</td><td rowspan="1" colspan="1">1</td><td rowspan="1" colspan="1">209</td><td rowspan="1" colspan="1">4507,4</td></tr></tbody></table></table-wrap><fig id="F34" position="float" orientation="portrait"><label>Figures 170–175.</label><caption><p>Dorsal abdominal pattern in immatures <bold>170</bold> herringbone (<italic><tp:taxon-name>Pterinochilus</tp:taxon-name></italic> sp.) <bold>171</bold> with a zigzag central longitudinal dark stripe over a clear spot, which is marginated in black and connects to five narrow transversal black stripes (<italic><tp:taxon-name>Poecilotheria</tp:taxon-name></italic> sp.) <bold>172</bold> two median dorso-lateral spots (<italic><tp:taxon-name>Euathlus vulpinus</tp:taxon-name></italic> (Karsch, 1880)) <bold>173</bold> central longitudinal black stripe with 5–6 lateral stripes, connecting or not with the central stripe (<italic><tp:taxon-name>Pachistopelma bromelicola</tp:taxon-name></italic> sp. n.) <bold>174</bold> black with a light central longitudinal large spot having zigzag edges and a longitudinal central black stripe over a more reddish area (<italic><tp:taxon-name>Iridopelma hirsutum</tp:taxon-name></italic> Pocock, 1901) <bold>175</bold> two longitudinal dark stripes with five lateral stripes connecting to them (<italic><tp:taxon-name>Avicularia diversipes</tp:taxon-name></italic> (C. L. Koch, 1842)).</p></caption><graphic xmlns:xlink="http://www.w3.org/1999/xlink" xlink:href="ZooKeys-230-001-g034.jpg" position="float" orientation="portrait" xlink:type="simple"/></fig><fig id="F35" position="float" orientation="portrait"><label>Figure 176.</label><caption><p><italic><tp:taxon-name>Avicularia taunayi</tp:taxon-name></italic> (Mello-Leitão, 1920), left male palpal bulb, frontal view. Arrow indicates accentuated depression on retrolateral tegulum. Scale bar = 1 mm.</p></caption><graphic xmlns:xlink="http://www.w3.org/1999/xlink" xlink:href="ZooKeys-230-001-g035.jpg" position="float" orientation="portrait" xlink:type="simple"/></fig><p>The results obtained herein were compared with other published analyses for <italic><tp:taxon-name>Ephebopus</tp:taxon-name></italic> spp. and <tp:taxon-name>Aviculariinae</tp:taxon-name> genera relationship of <xref ref-type="bibr" rid="B76">West et al. (2008)</xref>, which share 21 taxa and 48 characters with the present work. NONA (<xref ref-type="fig" rid="F36">Fig. 177</xref>) and X-PEE-WEE with concavities 2–6 (<xref ref-type="fig" rid="F37">Fig. 178</xref>) results differed in topology with <xref ref-type="bibr" rid="B76">West et al. (2008)</xref> cladogram by clades having <italic><tp:taxon-name>Haplopelma</tp:taxon-name></italic> and <italic><tp:taxon-name>Poecilotheria</tp:taxon-name></italic> and that with <italic><tp:taxon-name>Psalmopoeus</tp:taxon-name></italic>, <italic><tp:taxon-name>Tapinauchenius</tp:taxon-name></italic> and <italic><tp:taxon-name>Ephebopus</tp:taxon-name></italic> spp. swapping positions. In <xref ref-type="bibr" rid="B76">West et al. (2008)</xref> these three genera were basal in the <tp:taxon-name>Aviculariinae</tp:taxon-name> and <italic><tp:taxon-name>Haplopelma</tp:taxon-name></italic> and <italic><tp:taxon-name>Poecilotheria</tp:taxon-name></italic> were sister to <tp:taxon-name>Theraphosinae</tp:taxon-name>. In the present analysis, <tp:taxon-name>Aviculariinae</tp:taxon-name> are paraphyletic, the clade <italic><tp:taxon-name>Encyocratella</tp:taxon-name></italic> (<italic><tp:taxon-name>Haplopelma</tp:taxon-name></italic> + <italic><tp:taxon-name>Poecilotheria</tp:taxon-name></italic>) is the sister-group of <tp:taxon-name>Aviculariinae</tp:taxon-name> and the clade with <italic><tp:taxon-name>Psalmopoeus</tp:taxon-name></italic>, <italic><tp:taxon-name>Tapinauchenius</tp:taxon-name></italic> and <italic><tp:taxon-name>Ephebopus</tp:taxon-name></italic> spp. is the sister group of <italic><tp:taxon-name>Pelinobius</tp:taxon-name></italic> + <italic><tp:taxon-name>Phlogiellus</tp:taxon-name></italic>. However, with X-PEE-WEE and concavity 1 <tp:taxon-name>Aviculariinae</tp:taxon-name> is retrieved as monophyletic, and, although with a slight different topology, it contains all genera proposed by <xref ref-type="bibr" rid="B76">West et al. (2008)</xref> to belong in <tp:taxon-name>Aviculariinae</tp:taxon-name>. Anyway, I refrain to make changes in the subfamily content as other analyses with all <italic><tp:taxon-name>Avicularia</tp:taxon-name></italic> species is in preparation and can give support for one or other topologies. Additional information on morphological variability of <italic><tp:taxon-name>Poecilotheria</tp:taxon-name></italic>, <tp:taxon-name>Ornithoctoninae</tp:taxon-name>, <tp:taxon-name>Selenocosmiinae</tp:taxon-name> and <tp:taxon-name>Eumenophorinae</tp:taxon-name> would help to resolve the conflict, but cladistic and taxonomical studies on these taxa are lacking.</p><fig id="F36" position="float" orientation="portrait"><label>Figure 177.</label><caption><p>Strict consensus of 12 trees obtained with Nona and all characters non-additive. Black square = synapomorphy, white square = homoplasy. Length = 211, Ci = 0.44, Ri = 0.68.</p></caption><graphic xmlns:xlink="http://www.w3.org/1999/xlink" xlink:href="ZooKeys-230-001-g036.jpg" position="float" orientation="portrait" xlink:type="simple"/></fig><fig id="F37" position="float" orientation="portrait"><label>Figure 178.</label><caption><p>Single tree obtained with X-Pee-Wee, all characters non-additive and concavity 6. Fit = 4507.4 length = 209.</p></caption><graphic xmlns:xlink="http://www.w3.org/1999/xlink" xlink:href="ZooKeys-230-001-g037.jpg" position="float" orientation="portrait" xlink:type="simple"/></fig><p>In agreement with other studies (<xref ref-type="bibr" rid="B50">Ramírez 2003</xref>, <xref ref-type="bibr" rid="B76">West et al. 2008</xref>, <xref ref-type="bibr" rid="B7">Bertani et al. 2011</xref>) the shortest tree was obtained with X-PEE-WEE and concavity 6 (<xref ref-type="fig" rid="F37">Fig. 178</xref>, <xref ref-type="table" rid="T3">Tables 3</xref><xref ref-type="table" rid="T4">–4</xref>). <!--PageBreak-->It has also the highest fit (<xref ref-type="table" rid="T2">Table 2</xref>) and it is chosen as the preferred tree, on which the discussion below is done.</p><table-wrap id="T3" position="float" orientation="portrait"><label>Table 3.</label><caption><p>Characters, Fits, Steps and Extra Steps for characters of cladogram of Fig 178.&lt;br/&gt; </p></caption><table><tbody><tr><th rowspan="1" colspan="1"><bold>Character</bold></th><th rowspan="1" colspan="1"><bold>Fit</bold></th><th rowspan="1" colspan="1"><bold>Steps</bold></th><th rowspan="1" colspan="1"><bold>Extra Steps</bold></th><th rowspan="1" colspan="1"><bold>Character</bold></th><th rowspan="1" colspan="1"><bold>Fit</bold></th><th rowspan="1" colspan="1"><bold>Steps</bold></th><th rowspan="1" colspan="1"><bold>Extra Steps</bold></th></tr><tr><td rowspan="1" colspan="1">0</td><td rowspan="1" colspan="1">50</td><td rowspan="1" colspan="1">7</td><td rowspan="1" colspan="1">6</td><td rowspan="1" colspan="1">31</td><td rowspan="1" colspan="1">100</td><td rowspan="1" colspan="1">2</td><td rowspan="1" colspan="1">0</td></tr><tr><td rowspan="1" colspan="1">1</td><td rowspan="1" colspan="1">66.7</td><td rowspan="1" colspan="1">4</td><td rowspan="1" colspan="1">3</td><td rowspan="1" colspan="1">32</td><td rowspan="1" colspan="1">42.86</td><td rowspan="1" colspan="1">9</td><td rowspan="1" colspan="1">8</td></tr><tr><td rowspan="1" colspan="1">2</td><td rowspan="1" colspan="1">54.5</td><td rowspan="1" colspan="1">7</td><td rowspan="1" colspan="1">5</td><td rowspan="1" colspan="1">33</td><td rowspan="1" colspan="1">75</td><td rowspan="1" colspan="1">3</td><td rowspan="1" colspan="1">2</td></tr><tr><td rowspan="1" colspan="1">3</td><td rowspan="1" colspan="1">100</td><td rowspan="1" colspan="1">2</td><td rowspan="1" colspan="1">0</td><td rowspan="1" colspan="1">34</td><td rowspan="1" colspan="1">75</td><td rowspan="1" colspan="1">3</td><td rowspan="1" colspan="1">2</td></tr><tr><td rowspan="1" colspan="1">4</td><td rowspan="1" colspan="1">85.71</td><td rowspan="1" colspan="1">2</td><td rowspan="1" colspan="1">1</td><td rowspan="1" colspan="1">35</td><td rowspan="1" colspan="1">100</td><td rowspan="1" colspan="1">2</td><td rowspan="1" colspan="1">0</td></tr><tr><td rowspan="1" colspan="1">5</td><td rowspan="1" colspan="1">60</td><td rowspan="1" colspan="1">5</td><td rowspan="1" colspan="1">4</td><td rowspan="1" colspan="1">36</td><td rowspan="1" colspan="1">85.71</td><td rowspan="1" colspan="1">2</td><td rowspan="1" colspan="1">1</td></tr><tr><td rowspan="1" colspan="1">6</td><td rowspan="1" colspan="1">85.71</td><td rowspan="1" colspan="1">3</td><td rowspan="1" colspan="1">1</td><td rowspan="1" colspan="1">37</td><td rowspan="1" colspan="1">100</td><td rowspan="1" colspan="1">1</td><td rowspan="1" colspan="1">0</td></tr><tr><td rowspan="1" colspan="1">7</td><td rowspan="1" colspan="1">100</td><td rowspan="1" colspan="1">1</td><td rowspan="1" colspan="1">0</td><td rowspan="1" colspan="1">38</td><td rowspan="1" colspan="1">85.71</td><td rowspan="1" colspan="1">2</td><td rowspan="1" colspan="1">1</td></tr><tr><td rowspan="1" colspan="1">8</td><td rowspan="1" colspan="1">85.71</td><td rowspan="1" colspan="1">2</td><td rowspan="1" colspan="1">1</td><td rowspan="1" colspan="1">39</td><td rowspan="1" colspan="1">60</td><td rowspan="1" colspan="1">6</td><td rowspan="1" colspan="1">4</td></tr><tr><td rowspan="1" colspan="1">9</td><td rowspan="1" colspan="1">100</td><td rowspan="1" colspan="1">1</td><td rowspan="1" colspan="1">0</td><td rowspan="1" colspan="1">40</td><td rowspan="1" colspan="1">54.54</td><td rowspan="1" colspan="1">7</td><td rowspan="1" colspan="1">5</td></tr><tr><td rowspan="1" colspan="1">10</td><td rowspan="1" colspan="1">100</td><td rowspan="1" colspan="1">1</td><td rowspan="1" colspan="1">0</td><td rowspan="1" colspan="1">41</td><td rowspan="1" colspan="1">54.54</td><td rowspan="1" colspan="1">7</td><td rowspan="1" colspan="1">5</td></tr><tr><td rowspan="1" colspan="1">11</td><td rowspan="1" colspan="1">85.71</td><td rowspan="1" colspan="1">2</td><td rowspan="1" colspan="1">1</td><td rowspan="1" colspan="1">42</td><td rowspan="1" colspan="1">85.71</td><td rowspan="1" colspan="1">2</td><td rowspan="1" colspan="1">1</td></tr><tr><td rowspan="1" colspan="1">12</td><td rowspan="1" colspan="1">50</td><td rowspan="1" colspan="1">8</td><td rowspan="1" colspan="1">6</td><td rowspan="1" colspan="1">43</td><td rowspan="1" colspan="1">85.71</td><td rowspan="1" colspan="1">3</td><td rowspan="1" colspan="1">1</td></tr><tr><td rowspan="1" colspan="1">13</td><td rowspan="1" colspan="1">40</td><td rowspan="1" colspan="1">11</td><td rowspan="1" colspan="1">9</td><td rowspan="1" colspan="1">44</td><td rowspan="1" colspan="1">85.71</td><td rowspan="1" colspan="1">2</td><td rowspan="1" colspan="1">1</td></tr><tr><td rowspan="1" colspan="1">14</td><td rowspan="1" colspan="1">75</td><td rowspan="1" colspan="1">5</td><td rowspan="1" colspan="1">2</td><td rowspan="1" colspan="1">45</td><td rowspan="1" colspan="1">85.71</td><td rowspan="1" colspan="1">2</td><td rowspan="1" colspan="1">1</td></tr><tr><td rowspan="1" colspan="1">15</td><td rowspan="1" colspan="1">-</td><td rowspan="1" colspan="1">-</td><td rowspan="1" colspan="1">-</td><td rowspan="1" colspan="1">46</td><td rowspan="1" colspan="1">85.71</td><td rowspan="1" colspan="1">2</td><td rowspan="1" colspan="1">1</td></tr><tr><td rowspan="1" colspan="1">16</td><td rowspan="1" colspan="1">66.67</td><td rowspan="1" colspan="1">5</td><td rowspan="1" colspan="1">3</td><td rowspan="1" colspan="1">47</td><td rowspan="1" colspan="1">85.71</td><td rowspan="1" colspan="1">2</td><td rowspan="1" colspan="1">1</td></tr><tr><td rowspan="1" colspan="1">17</td><td rowspan="1" colspan="1">85.71</td><td rowspan="1" colspan="1">2</td><td rowspan="1" colspan="1">1</td><td rowspan="1" colspan="1">48</td><td rowspan="1" colspan="1">66.67</td><td rowspan="1" colspan="1">6</td><td rowspan="1" colspan="1">3</td></tr><tr><td rowspan="1" colspan="1">18</td><td rowspan="1" colspan="1">-</td><td rowspan="1" colspan="1">-</td><td rowspan="1" colspan="1">-</td><td rowspan="1" colspan="1">49</td><td rowspan="1" colspan="1">100</td><td rowspan="1" colspan="1">1</td><td rowspan="1" colspan="1">0</td></tr><tr><td rowspan="1" colspan="1">19</td><td rowspan="1" colspan="1">85.71</td><td rowspan="1" colspan="1">2</td><td rowspan="1" colspan="1">1</td><td rowspan="1" colspan="1">50</td><td rowspan="1" colspan="1">75</td><td rowspan="1" colspan="1">3</td><td rowspan="1" colspan="1">2</td></tr><tr><td rowspan="1" colspan="1">20</td><td rowspan="1" colspan="1">100</td><td rowspan="1" colspan="1">1</td><td rowspan="1" colspan="1">0</td><td rowspan="1" colspan="1">51</td><td rowspan="1" colspan="1">85.71</td><td rowspan="1" colspan="1">3</td><td rowspan="1" colspan="1">1</td></tr><tr><td rowspan="1" colspan="1">21</td><td rowspan="1" colspan="1">75</td><td rowspan="1" colspan="1">3</td><td rowspan="1" colspan="1">2</td><td rowspan="1" colspan="1">52</td><td rowspan="1" colspan="1">-</td><td rowspan="1" colspan="1">-</td><td rowspan="1" colspan="1">-</td></tr><tr><td rowspan="1" colspan="1">22</td><td rowspan="1" colspan="1">85.71</td><td rowspan="1" colspan="1">2</td><td rowspan="1" colspan="1">1</td><td rowspan="1" colspan="1">53</td><td rowspan="1" colspan="1">100</td><td rowspan="1" colspan="1">1</td><td rowspan="1" colspan="1">0</td></tr><tr><td rowspan="1" colspan="1">23</td><td rowspan="1" colspan="1">-</td><td rowspan="1" colspan="1">-</td><td rowspan="1" colspan="1">-</td><td rowspan="1" colspan="1">54</td><td rowspan="1" colspan="1">100</td><td rowspan="1" colspan="1">1</td><td rowspan="1" colspan="1">0</td></tr><tr><td rowspan="1" colspan="1">24</td><td rowspan="1" colspan="1">60</td><td rowspan="1" colspan="1">6</td><td rowspan="1" colspan="1">4</td><td rowspan="1" colspan="1">55</td><td rowspan="1" colspan="1">-</td><td rowspan="1" colspan="1">-</td><td rowspan="1" colspan="1">-</td></tr><tr><td rowspan="1" colspan="1">25</td><td rowspan="1" colspan="1">66.67</td><td rowspan="1" colspan="1">4</td><td rowspan="1" colspan="1">3</td><td rowspan="1" colspan="1">56</td><td rowspan="1" colspan="1">100</td><td rowspan="1" colspan="1">1</td><td rowspan="1" colspan="1">0</td></tr><tr><td rowspan="1" colspan="1">26</td><td rowspan="1" colspan="1">100</td><td rowspan="1" colspan="1">1</td><td rowspan="1" colspan="1">0</td><td rowspan="1" colspan="1">57</td><td rowspan="1" colspan="1">85.71</td><td rowspan="1" colspan="1">3</td><td rowspan="1" colspan="1">1</td></tr><tr><td rowspan="1" colspan="1">27</td><td rowspan="1" colspan="1">50</td><td rowspan="1" colspan="1">7</td><td rowspan="1" colspan="1">6</td><td rowspan="1" colspan="1">58</td><td rowspan="1" colspan="1">75</td><td rowspan="1" colspan="1">4</td><td rowspan="1" colspan="1">2</td></tr><tr><td rowspan="1" colspan="1">28</td><td rowspan="1" colspan="1">85.71</td><td rowspan="1" colspan="1">2</td><td rowspan="1" colspan="1">1</td><td rowspan="1" colspan="1">59</td><td rowspan="1" colspan="1">50</td><td rowspan="1" colspan="1">9</td><td rowspan="1" colspan="1">6</td></tr><tr><td rowspan="1" colspan="1">29</td><td rowspan="1" colspan="1">75</td><td rowspan="1" colspan="1">8</td><td rowspan="1" colspan="1">2</td><td rowspan="1" colspan="1">60</td><td rowspan="1" colspan="1">75</td><td rowspan="1" colspan="1">5</td><td rowspan="1" colspan="1">2</td></tr><tr><td rowspan="1" colspan="1">30</td><td rowspan="1" colspan="1">85.71</td><td rowspan="1" colspan="1">2</td><td rowspan="1" colspan="1">1</td><td rowspan="1" colspan="1">61</td><td rowspan="1" colspan="1">85.71</td><td rowspan="1" colspan="1">4</td><td rowspan="1" colspan="1">1</td></tr></tbody></table></table-wrap><table-wrap id="T4" position="float" orientation="portrait"><label>Table 4.</label><caption><p>Synapomorphies for cladogram of <xref ref-type="fig" rid="F37">Fig. 178</xref>.</p></caption><table><tbody><tr><th rowspan="1" colspan="1"><bold>Taxa or Node</bold></th><th rowspan="1" colspan="1"><bold>Character</bold></th><th rowspan="1" colspan="1"><bold>Change</bold></th><th rowspan="1" colspan="1"><bold>Taxa or Node</bold></th><th rowspan="1" colspan="1"><bold>Character</bold></th><th rowspan="1" colspan="1"><bold>Change</bold></th><th rowspan="1" colspan="1"><bold>Taxa or Node</bold></th><th rowspan="1" colspan="1"><bold>Character</bold></th><th rowspan="1" colspan="1"><bold>Change</bold></th></tr><tr><td rowspan="1" colspan="1"><italic><tp:taxon-name>Holothele</tp:taxon-name></italic></td><td rowspan="1" colspan="1">3</td><td rowspan="1" colspan="1">0 → 1</td><td rowspan="1" colspan="1"><italic><tp:taxon-name>Ephebopus cyanognathus</tp:taxon-name></italic></td><td rowspan="1" colspan="1">13</td><td rowspan="1" colspan="1">1 → 2</td><td rowspan="1" colspan="1"/><td rowspan="1" colspan="1">29</td><td rowspan="1" colspan="1">0 → 4</td></tr><tr><td rowspan="1" colspan="1"/><td rowspan="1" colspan="1">32</td><td rowspan="1" colspan="1">0 → 1</td><td rowspan="1" colspan="1"/><td rowspan="1" colspan="1">25</td><td rowspan="1" colspan="1">0 → 1</td><td rowspan="1" colspan="1"/><td rowspan="1" colspan="1">50</td><td rowspan="1" colspan="1">0 → 1</td></tr><tr><td rowspan="1" colspan="1"/><td rowspan="1" colspan="1">39</td><td rowspan="1" colspan="1">0 → 1</td><td rowspan="1" colspan="1"><italic><tp:taxon-name>Ephebopus foliatus</tp:taxon-name></italic></td><td rowspan="1" colspan="1">27</td><td rowspan="1" colspan="1">0 → 1</td><td rowspan="1" colspan="1"/><td rowspan="1" colspan="1">60</td><td rowspan="1" colspan="1">3 → 2</td></tr><tr><td rowspan="1" colspan="1"><italic><tp:taxon-name>Heteroscodra</tp:taxon-name></italic></td><td rowspan="1" colspan="1">12</td><td rowspan="1" colspan="1">1 →0</td><td rowspan="1" colspan="1"><italic><tp:taxon-name>Ephebopus rufescens</tp:taxon-name></italic></td><td rowspan="1" colspan="1">60</td><td rowspan="1" colspan="1">3 → 2</td><td rowspan="1" colspan="1">Node 46</td><td rowspan="1" colspan="1">24</td><td rowspan="1" colspan="1">1 → 2</td></tr><tr><td rowspan="1" colspan="1"><italic><tp:taxon-name>Pterinochilus</tp:taxon-name></italic></td><td rowspan="1" colspan="1">2</td><td rowspan="1" colspan="1">1 → 2</td><td rowspan="1" colspan="1"><italic><tp:taxon-name>Avicularia</tp:taxon-name></italic> sp.1</td><td rowspan="1" colspan="1">24</td><td rowspan="1" colspan="1">1 → 2</td><td rowspan="1" colspan="1">Node 47</td><td rowspan="1" colspan="1">51</td><td rowspan="1" colspan="1">0 → 2</td></tr><tr><td rowspan="1" colspan="1"/><td rowspan="1" colspan="1">13</td><td rowspan="1" colspan="1">1 → 2</td><td rowspan="1" colspan="1"><italic><tp:taxon-name>Avicularia diversipes</tp:taxon-name></italic></td><td rowspan="1" colspan="1">24</td><td rowspan="1" colspan="1">1 → 2</td><td rowspan="1" colspan="1"/><td rowspan="1" colspan="1">56</td><td rowspan="1" colspan="1">0 → 1</td></tr><tr><td rowspan="1" colspan="1"/><td rowspan="1" colspan="1">19</td><td rowspan="1" colspan="1">0 → 1</td><td rowspan="1" colspan="1"/><td rowspan="1" colspan="1">33</td><td rowspan="1" colspan="1">0 → 1</td><td rowspan="1" colspan="1">Node 48</td><td rowspan="1" colspan="1">14</td><td rowspan="1" colspan="1">2 → 3</td></tr><tr><td rowspan="1" colspan="1"/><td rowspan="1" colspan="1">58</td><td rowspan="1" colspan="1">0 → 1</td><td rowspan="1" colspan="1"/><td rowspan="1" colspan="1">40</td><td rowspan="1" colspan="1">1 → 2</td><td rowspan="1" colspan="1"/><td rowspan="1" colspan="1">28</td><td rowspan="1" colspan="1">0 → 1</td></tr><tr><td rowspan="1" colspan="1"/><td rowspan="1" colspan="1">59</td><td rowspan="1" colspan="1">0 → 2</td><td rowspan="1" colspan="1"><italic><tp:taxon-name>Avicularia sooretama</tp:taxon-name></italic></td><td rowspan="1" colspan="1">32</td><td rowspan="1" colspan="1">0 → 1</td><td rowspan="1" colspan="1">Node 49</td><td rowspan="1" colspan="1">2</td><td rowspan="1" colspan="1">1 → 0</td></tr><tr><td rowspan="1" colspan="1"><italic><tp:taxon-name>Pelinobius</tp:taxon-name></italic></td><td rowspan="1" colspan="1">2</td><td rowspan="1" colspan="1">0 → 2</td><td rowspan="1" colspan="1"/><td rowspan="1" colspan="1">39</td><td rowspan="1" colspan="1">0 → 1</td><td rowspan="1" colspan="1"/><td rowspan="1" colspan="1">16</td><td rowspan="1" colspan="1">0 → 1</td></tr><tr><td rowspan="1" colspan="1"/><td rowspan="1" colspan="1">12</td><td rowspan="1" colspan="1">1 → 0</td><td rowspan="1" colspan="1"><italic><tp:taxon-name>Avicularia taunayi</tp:taxon-name></italic></td><td rowspan="1" colspan="1">32</td><td rowspan="1" colspan="1">0 → 1</td><td rowspan="1" colspan="1"/><td rowspan="1" colspan="1">39</td><td rowspan="1" colspan="1">0 → 1</td></tr><tr><td rowspan="1" colspan="1"/><td rowspan="1" colspan="1">13</td><td rowspan="1" colspan="1">1 → 0</td><td rowspan="1" colspan="1"/><td rowspan="1" colspan="1">59</td><td rowspan="1" colspan="1">0 → 1</td><td rowspan="1" colspan="1">Node 50</td><td rowspan="1" colspan="1">12</td><td rowspan="1" colspan="1">1 → 0</td></tr><tr><td rowspan="1" colspan="1"/><td rowspan="1" colspan="1">15</td><td rowspan="1" colspan="1">0 → 1</td><td rowspan="1" colspan="1"><italic><tp:taxon-name>Typhochlaena seladonia</tp:taxon-name></italic></td><td rowspan="1" colspan="1">0</td><td rowspan="1" colspan="1">1 → 0</td><td rowspan="1" colspan="1"/><td rowspan="1" colspan="1">13</td><td rowspan="1" colspan="1">1 → 0</td></tr><tr><td rowspan="1" colspan="1"/><td rowspan="1" colspan="1">17</td><td rowspan="1" colspan="1">0 → 1</td><td rowspan="1" colspan="1"/><td rowspan="1" colspan="1">16</td><td rowspan="1" colspan="1">2 → 1</td><td rowspan="1" colspan="1"/><td rowspan="1" colspan="1">27</td><td rowspan="1" colspan="1">1 → 0 → 1</td></tr><tr><td rowspan="1" colspan="1"/><td rowspan="1" colspan="1">22</td><td rowspan="1" colspan="1">0 → 1</td><td rowspan="1" colspan="1"/><td rowspan="1" colspan="1">24</td><td rowspan="1" colspan="1">1 → 0</td><td rowspan="1" colspan="1">Node 51</td><td rowspan="1" colspan="1">5</td><td rowspan="1" colspan="1">0 → 1</td></tr><tr><td rowspan="1" colspan="1"/><td rowspan="1" colspan="1">32</td><td rowspan="1" colspan="1">0 → 1</td><td rowspan="1" colspan="1"/><td rowspan="1" colspan="1">25</td><td rowspan="1" colspan="1">0 → 1</td><td rowspan="1" colspan="1"> </td><td rowspan="1" colspan="1">33</td><td rowspan="1" colspan="1">0 → 1</td></tr><tr><td rowspan="1" colspan="1"/><td rowspan="1" colspan="1">58</td><td rowspan="1" colspan="1">0 → 1</td><td rowspan="1" colspan="1"><italic><tp:taxon-name>Typhochlaena amma</tp:taxon-name></italic></td><td rowspan="1" colspan="1">12</td><td rowspan="1" colspan="1">1 → 0</td><td rowspan="1" colspan="1"/><td rowspan="1" colspan="1">39</td><td rowspan="1" colspan="1">0 → 2</td></tr><tr><td rowspan="1" colspan="1"/><td rowspan="1" colspan="1">59</td><td rowspan="1" colspan="1">0 → 2</td><td rowspan="1" colspan="1"/><td rowspan="1" colspan="1">25</td><td rowspan="1" colspan="1">0 → 1</td><td rowspan="1" colspan="1">Node 52</td><td rowspan="1" colspan="1">36</td><td rowspan="1" colspan="1">1 → 0</td></tr><tr><td rowspan="1" colspan="1"><italic><tp:taxon-name>Haplopelma</tp:taxon-name></italic></td><td rowspan="1" colspan="1">2</td><td rowspan="1" colspan="1">1 → 2</td><td rowspan="1" colspan="1"/><td rowspan="1" colspan="1">33</td><td rowspan="1" colspan="1">0 → 1</td><td rowspan="1" colspan="1">Node 53</td><td rowspan="1" colspan="1">29</td><td rowspan="1" colspan="1">4 → 6</td></tr><tr><td rowspan="1" colspan="1"/><td rowspan="1" colspan="1">8</td><td rowspan="1" colspan="1">0 → 1</td><td rowspan="1" colspan="1"><italic><tp:taxon-name>Typhochlaena curumim</tp:taxon-name></italic></td><td rowspan="1" colspan="1">12</td><td rowspan="1" colspan="1">1 → 0</td><td rowspan="1" colspan="1">Node 54</td><td rowspan="1" colspan="1">0</td><td rowspan="1" colspan="1">1 → 0</td></tr><tr><td rowspan="1" colspan="1"/><td rowspan="1" colspan="1">19</td><td rowspan="1" colspan="1">0 → 1</td><td rowspan="1" colspan="1"/><td rowspan="1" colspan="1">32</td><td rowspan="1" colspan="1">0 → 1</td><td rowspan="1" colspan="1"/><td rowspan="1" colspan="1">1</td><td rowspan="1" colspan="1">0 → 1 → 0</td></tr><tr><td rowspan="1" colspan="1"/><td rowspan="1" colspan="1">38</td><td rowspan="1" colspan="1">0 → 1</td><td rowspan="1" colspan="1"><italic><tp:taxon-name>Typhochlaena paschoali</tp:taxon-name></italic></td><td rowspan="1" colspan="1">16</td><td rowspan="1" colspan="1">2 → 1</td><td rowspan="1" colspan="1"/><td rowspan="1" colspan="1">2</td><td rowspan="1" colspan="1">1 → 0</td></tr><tr><td rowspan="1" colspan="1"/><td rowspan="1" colspan="1">47</td><td rowspan="1" colspan="1">0 → 1</td><td rowspan="1" colspan="1"/><td rowspan="1" colspan="1">32</td><td rowspan="1" colspan="1">0 → 1</td><td rowspan="1" colspan="1"/><td rowspan="1" colspan="1">9</td><td rowspan="1" colspan="1">0 → 1</td></tr><tr><td rowspan="1" colspan="1"/><td rowspan="1" colspan="1">48</td><td rowspan="1" colspan="1">3 → 2</td><td rowspan="1" colspan="1"><italic><tp:taxon-name>Typhochlaena costae</tp:taxon-name></italic></td><td rowspan="1" colspan="1">59</td><td rowspan="1" colspan="1">0 → 1</td><td rowspan="1" colspan="1"/><td rowspan="1" colspan="1">12</td><td rowspan="1" colspan="1">1 → 0</td></tr><tr><td rowspan="1" colspan="1"/><td rowspan="1" colspan="1">60</td><td rowspan="1" colspan="1">1 → 3</td><td rowspan="1" colspan="1"><italic><tp:taxon-name>Iridopelma hirsutum</tp:taxon-name></italic></td><td rowspan="1" colspan="1">35</td><td rowspan="1" colspan="1">1 → 0</td><td rowspan="1" colspan="1"/><td rowspan="1" colspan="1">13</td><td rowspan="1" colspan="1">1 → 0</td></tr><tr><td rowspan="1" colspan="1"><italic><tp:taxon-name>Phlogiellus</tp:taxon-name></italic></td><td rowspan="1" colspan="1">0</td><td rowspan="1" colspan="1">1 → 0</td><td rowspan="1" colspan="1"><italic><tp:taxon-name>Iridopelma vanini</tp:taxon-name></italic></td><td rowspan="1" colspan="1">5</td><td rowspan="1" colspan="1">0 → 1</td><td rowspan="1" colspan="1"/><td rowspan="1" colspan="1">24</td><td rowspan="1" colspan="1">1 → 0</td></tr><tr><td rowspan="1" colspan="1"/><td rowspan="1" colspan="1">6</td><td rowspan="1" colspan="1">0 → 2</td><td rowspan="1" colspan="1"><italic><tp:taxon-name>Iridopelma katiae</tp:taxon-name></italic></td><td rowspan="1" colspan="1">30</td><td rowspan="1" colspan="1">1 → 0</td><td rowspan="1" colspan="1"/><td rowspan="1" colspan="1">40</td><td rowspan="1" colspan="1">1 → 0</td></tr><tr><td rowspan="1" colspan="1"/><td rowspan="1" colspan="1">11</td><td rowspan="1" colspan="1">1 → 0</td><td rowspan="1" colspan="1"/><td rowspan="1" colspan="1">59</td><td rowspan="1" colspan="1">0 → 3</td><td rowspan="1" colspan="1"/><td rowspan="1" colspan="1">61</td><td rowspan="1" colspan="1">1 → 3</td></tr><tr><td rowspan="1" colspan="1"/><td rowspan="1" colspan="1">21</td><td rowspan="1" colspan="1">0 → 1</td><td rowspan="1" colspan="1"/><td rowspan="1" colspan="1">61</td><td rowspan="1" colspan="1">1 → 3</td><td rowspan="1" colspan="1">Node 55</td><td rowspan="1" colspan="1">34</td><td rowspan="1" colspan="1">0 → 1</td></tr><tr><td rowspan="1" colspan="1"><italic><tp:taxon-name>Lasiodora</tp:taxon-name></italic></td><td rowspan="1" colspan="1">2</td><td rowspan="1" colspan="1">1 → 2</td><td rowspan="1" colspan="1"><italic><tp:taxon-name>Iridopelma marcoi</tp:taxon-name></italic></td><td rowspan="1" colspan="1">25</td><td rowspan="1" colspan="1">0 → 1</td><td rowspan="1" colspan="1">Node 56</td><td rowspan="1" colspan="1">29</td><td rowspan="1" colspan="1">4 → 5</td></tr><tr><td rowspan="1" colspan="1"/><td rowspan="1" colspan="1">18</td><td rowspan="1" colspan="1">0 → 1</td><td rowspan="1" colspan="1"/><td rowspan="1" colspan="1">27</td><td rowspan="1" colspan="1">1 → 0</td><td rowspan="1" colspan="1">Node 58</td><td rowspan="1" colspan="1">7</td><td rowspan="1" colspan="1">0 → 1</td></tr><tr><td rowspan="1" colspan="1"/><td rowspan="1" colspan="1">22</td><td rowspan="1" colspan="1">0 → 1</td><td rowspan="1" colspan="1"/><td rowspan="1" colspan="1">32</td><td rowspan="1" colspan="1">0 → 1</td><td rowspan="1" colspan="1"/><td rowspan="1" colspan="1">10</td><td rowspan="1" colspan="1">0 → 1</td></tr><tr><td rowspan="1" colspan="1"/><td rowspan="1" colspan="1">31</td><td rowspan="1" colspan="1">0 → 1</td><td rowspan="1" colspan="1"/><td rowspan="1" colspan="1">34</td><td rowspan="1" colspan="1">0 → 1</td><td rowspan="1" colspan="1">Node 59</td><td rowspan="1" colspan="1">59</td><td rowspan="1" colspan="1">0 → 1</td></tr><tr><td rowspan="1" colspan="1"/><td rowspan="1" colspan="1">41</td><td rowspan="1" colspan="1">0 → 1</td><td rowspan="1" colspan="1"/><td rowspan="1" colspan="1">59</td><td rowspan="1" colspan="1">0 → 1</td><td rowspan="1" colspan="1">Node 60</td><td rowspan="1" colspan="1">34</td><td rowspan="1" colspan="1">0 → 1</td></tr><tr><td rowspan="1" colspan="1"/><td rowspan="1" colspan="1">42</td><td rowspan="1" colspan="1">0 → 1</td><td rowspan="1" colspan="1"><italic><tp:taxon-name>Iridopelma oliveirai</tp:taxon-name></italic></td><td rowspan="1" colspan="1">27</td><td rowspan="1" colspan="1">1 → 0</td><td rowspan="1" colspan="1">Node 61</td><td rowspan="1" colspan="1">32</td><td rowspan="1" colspan="1">0 → 1</td></tr><tr><td rowspan="1" colspan="1"/><td rowspan="1" colspan="1">43</td><td rowspan="1" colspan="1">0 → 1</td><td rowspan="1" colspan="1"><italic><tp:taxon-name>Encyocratella</tp:taxon-name></italic></td><td rowspan="1" colspan="1">4</td><td rowspan="1" colspan="1">0 → 1</td><td rowspan="1" colspan="1">Node 62</td><td rowspan="1" colspan="1">29</td><td rowspan="1" colspan="1">4 → 5</td></tr><tr><td rowspan="1" colspan="1"/><td rowspan="1" colspan="1">46</td><td rowspan="1" colspan="1">0 → 1</td><td rowspan="1" colspan="1"/><td rowspan="1" colspan="1">5</td><td rowspan="1" colspan="1">0 → 1</td><td rowspan="1" colspan="1"/><td rowspan="1" colspan="1">41</td><td rowspan="1" colspan="1">2 → 0</td></tr><tr><td rowspan="1" colspan="1"/><td rowspan="1" colspan="1">47</td><td rowspan="1" colspan="1">0 → 1</td><td rowspan="1" colspan="1"/><td rowspan="1" colspan="1">6</td><td rowspan="1" colspan="1">0 → 1</td><td rowspan="1" colspan="1"/><td rowspan="1" colspan="1">49</td><td rowspan="1" colspan="1">0 → 1</td></tr><tr><td rowspan="1" colspan="1"/><td rowspan="1" colspan="1">52</td><td rowspan="1" colspan="1">0 → 1</td><td rowspan="1" colspan="1"/><td rowspan="1" colspan="1">17</td><td rowspan="1" colspan="1">0 → 1</td><td rowspan="1" colspan="1">Node 64</td><td rowspan="1" colspan="1">30</td><td rowspan="1" colspan="1">0 → 1</td></tr><tr><td rowspan="1" colspan="1"><italic><tp:taxon-name>Euathlus</tp:taxon-name></italic></td><td rowspan="1" colspan="1">6</td><td rowspan="1" colspan="1">0 → 1</td><td rowspan="1" colspan="1"/><td rowspan="1" colspan="1">58</td><td rowspan="1" colspan="1">0 → 1</td><td rowspan="1" colspan="1"/><td rowspan="1" colspan="1">61</td><td rowspan="1" colspan="1">0 → 1</td></tr><tr><td rowspan="1" colspan="1"/><td rowspan="1" colspan="1">13</td><td rowspan="1" colspan="1">1 → 2</td><td rowspan="1" colspan="1">Node 38</td><td rowspan="1" colspan="1">0</td><td rowspan="1" colspan="1">1 → 0</td><td rowspan="1" colspan="1">Node 65</td><td rowspan="1" colspan="1">28 </td><td rowspan="1" colspan="1">0 → 1</td></tr><tr><td rowspan="1" colspan="1"/><td rowspan="1" colspan="1">29</td><td rowspan="1" colspan="1">0 → 3</td><td rowspan="1" colspan="1"/><td rowspan="1" colspan="1">1</td><td rowspan="1" colspan="1">0 → 1</td><td rowspan="1" colspan="1"/><td rowspan="1" colspan="1">36</td><td rowspan="1" colspan="1">0 → 1</td></tr><tr><td rowspan="1" colspan="1"/><td rowspan="1" colspan="1">32</td><td rowspan="1" colspan="1">0 → 1</td><td rowspan="1" colspan="1"/><td rowspan="1" colspan="1">4</td><td rowspan="1" colspan="1">0 → 1</td><td rowspan="1" colspan="1">Node 66</td><td rowspan="1" colspan="1">29</td><td rowspan="1" colspan="1">1 → 4</td></tr><tr><td rowspan="1" colspan="1"/><td rowspan="1" colspan="1">55</td><td rowspan="1" colspan="1">0 → 1</td><td rowspan="1" colspan="1"/><td rowspan="1" colspan="1">26</td><td rowspan="1" colspan="1">0 → 1</td><td rowspan="1" colspan="1"/><td rowspan="1" colspan="1">40</td><td rowspan="1" colspan="1">0 → 1</td></tr><tr><td rowspan="1" colspan="1"/><td rowspan="1" colspan="1">59</td><td rowspan="1" colspan="1">0 → 1</td><td rowspan="1" colspan="1"/><td rowspan="1" colspan="1">50</td><td rowspan="1" colspan="1">0 → 1</td><td rowspan="1" colspan="1"/><td rowspan="1" colspan="1">51</td><td rowspan="1" colspan="1">0 → 1</td></tr><tr><td rowspan="1" colspan="1"><italic><tp:taxon-name>Poecilotheria</tp:taxon-name></italic></td><td rowspan="1" colspan="1">0</td><td rowspan="1" colspan="1">1 → 0</td><td rowspan="1" colspan="1"/><td rowspan="1" colspan="1">58</td><td rowspan="1" colspan="1">0 → 2</td><td rowspan="1" colspan="1"/><td rowspan="1" colspan="1">53</td><td rowspan="1" colspan="1">0 → 1</td></tr><tr><td rowspan="1" colspan="1"/><td rowspan="1" colspan="1">14</td><td rowspan="1" colspan="1">2 → 3</td><td rowspan="1" colspan="1">Node 39</td><td rowspan="1" colspan="1">3</td><td rowspan="1" colspan="1">0 → 2</td><td rowspan="1" colspan="1">Node 68</td><td rowspan="1" colspan="1">14</td><td rowspan="1" colspan="1">2 → 3</td></tr><tr><td rowspan="1" colspan="1"/><td rowspan="1" colspan="1">16</td><td rowspan="1" colspan="1">0 → 2</td><td rowspan="1" colspan="1"/><td rowspan="1" colspan="1">8</td><td rowspan="1" colspan="1">0 → 1</td><td rowspan="1" colspan="1"/><td rowspan="1" colspan="1">16</td><td rowspan="1" colspan="1">0 → 2</td></tr><tr><td rowspan="1" colspan="1"/><td rowspan="1" colspan="1">21</td><td rowspan="1" colspan="1">0 → 1</td><td rowspan="1" colspan="1">Node 40</td><td rowspan="1" colspan="1">20</td><td rowspan="1" colspan="1">0 → 1</td><td rowspan="1" colspan="1">Node 69</td><td rowspan="1" colspan="1">60</td><td rowspan="1" colspan="1">3 → 1</td></tr><tr><td rowspan="1" colspan="1"/><td rowspan="1" colspan="1">29</td><td rowspan="1" colspan="1">1 → 2</td><td rowspan="1" colspan="1"/><td rowspan="1" colspan="1">40</td><td rowspan="1" colspan="1">0 → 1</td><td rowspan="1" colspan="1">Node 70</td><td rowspan="1" colspan="1">27</td><td rowspan="1" colspan="1">0 → 1</td></tr><tr><td rowspan="1" colspan="1"/><td rowspan="1" colspan="1">41</td><td rowspan="1" colspan="1">0 → 1</td><td rowspan="1" colspan="1"/><td rowspan="1" colspan="1">46</td><td rowspan="1" colspan="1">0 → 1</td><td rowspan="1" colspan="1"/><td rowspan="1" colspan="1">29</td><td rowspan="1" colspan="1">0 → 1</td></tr><tr><td rowspan="1" colspan="1"/><td rowspan="1" colspan="1">59</td><td rowspan="1" colspan="1">0 → 1</td><td rowspan="1" colspan="1">Node 41</td><td rowspan="1" colspan="1">42</td><td rowspan="1" colspan="1">0 → 1</td><td rowspan="1" colspan="1">Node 71</td><td rowspan="1" colspan="1">37</td><td rowspan="1" colspan="1">0 → 1</td></tr><tr><td rowspan="1" colspan="1"><italic><tp:taxon-name>Psalmopoeus</tp:taxon-name></italic></td><td rowspan="1" colspan="1">13</td><td rowspan="1" colspan="1">1 → 2</td><td rowspan="1" colspan="1"/><td rowspan="1" colspan="1">44</td><td rowspan="1" colspan="1">0 → 1</td><td rowspan="1" colspan="1">Node 72</td><td rowspan="1" colspan="1">0</td><td rowspan="1" colspan="1">0 → 1</td></tr><tr><td rowspan="1" colspan="1"/><td rowspan="1" colspan="1">21</td><td rowspan="1" colspan="1">0 → 1</td><td rowspan="1" colspan="1"/><td rowspan="1" colspan="1">45</td><td rowspan="1" colspan="1">0 → 1</td><td rowspan="1" colspan="1"/><td rowspan="1" colspan="1">11</td><td rowspan="1" colspan="1">0 → 1</td></tr><tr><td rowspan="1" colspan="1"/><td rowspan="1" colspan="1">40</td><td rowspan="1" colspan="1">0 → 1</td><td rowspan="1" colspan="1">Node 42</td><td rowspan="1" colspan="1">38</td><td rowspan="1" colspan="1">0 → 1</td><td rowspan="1" colspan="1"/><td rowspan="1" colspan="1">12</td><td rowspan="1" colspan="1">0 → 1</td></tr><tr><td rowspan="1" colspan="1"><italic><tp:taxon-name>Tapinauchenius</tp:taxon-name></italic></td><td rowspan="1" colspan="1">39</td><td rowspan="1" colspan="1">1 → 0</td><td rowspan="1" colspan="1"/><td rowspan="1" colspan="1">44</td><td rowspan="1" colspan="1">0 → 1</td><td rowspan="1" colspan="1"/><td rowspan="1" colspan="1">13</td><td rowspan="1" colspan="1">0 → 1</td></tr><tr><td rowspan="1" colspan="1"><italic><tp:taxon-name>Ephebopus murinus</tp:taxon-name></italic></td><td rowspan="1" colspan="1">12</td><td rowspan="1" colspan="1">1 → 2</td><td rowspan="1" colspan="1"/><td rowspan="1" colspan="1">45</td><td rowspan="1" colspan="1">0 → 1</td><td rowspan="1" colspan="1"/><td rowspan="1" colspan="1">24</td><td rowspan="1" colspan="1">0 → 1</td></tr><tr><td rowspan="1" colspan="1"/><td rowspan="1" colspan="1">13</td><td rowspan="1" colspan="1">1 → 2</td><td rowspan="1" colspan="1"/><td rowspan="1" colspan="1">51</td><td rowspan="1" colspan="1">0 → 1</td><td rowspan="1" colspan="1">Node 73</td><td rowspan="1" colspan="1">2</td><td rowspan="1" colspan="1">0 → 1</td></tr><tr><td rowspan="1" colspan="1"/><td rowspan="1" colspan="1">23</td><td rowspan="1" colspan="1">0 → 1</td><td rowspan="1" colspan="1"/><td rowspan="1" colspan="1">54</td><td rowspan="1" colspan="1">0 → 1</td><td rowspan="1" colspan="1"/><td rowspan="1" colspan="1">60</td><td rowspan="1" colspan="1">0 → 3</td></tr><tr><td rowspan="1" colspan="1"/><td rowspan="1" colspan="1">57</td><td rowspan="1" colspan="1">1 → 2</td><td rowspan="1" colspan="1">Node 43</td><td rowspan="1" colspan="1">0</td><td rowspan="1" colspan="1">1 → 0</td><td rowspan="1" colspan="1"/><td rowspan="1" colspan="1"/><td rowspan="1" colspan="1"/></tr></tbody></table></table-wrap><p><italic><tp:taxon-name>Typhochlaena</tp:taxon-name></italic> is monophyletic and supported by characters sternum as long as wide, truncated behind (character 7, <xref ref-type="table" rid="T4">Table 4</xref>), and posterior lateral spinnerets with distal segment short, domed (character 10). The topology of <italic><tp:taxon-name>Typhochlaena</tp:taxon-name></italic> clade shows a tricotomy. In that <italic><tp:taxon-name>Typhochlaena seladonia</tp:taxon-name></italic> and <italic><tp:taxon-name>Typhochlaena curumim</tp:taxon-name></italic> sp. n. are sister-groups supported by spiraled spermathecae (character 34) with homoplasies in <italic><tp:taxon-name>Iridopelma marcoi</tp:taxon-name></italic> sp. n. and <italic><tp:taxon-name>Iridopelma hirsutum</tp:taxon-name></italic> (<italic><tp:taxon-name>Iridopelma vanini</tp:taxon-name></italic> sp. n. + <italic><tp:taxon-name>Iridopelma oliveirai</tp:taxon-name></italic> <bold>sp. n</bold>)<bold>.</bold> <italic><tp:taxon-name>Typhochlaena amma</tp:taxon-name></italic> sp. n. and <italic><tp:taxon-name>Typhochlaena paschoali</tp:taxon-name></italic> sp. n. are sister-groups supported by abdomen pattern in immatures (state 5 of character 29) with homoplasies with most <italic><tp:taxon-name>Iridopelma</tp:taxon-name></italic> species.<!--PageBreak--><!--PageBreak--></p><p><italic><tp:taxon-name>Pachistopelma</tp:taxon-name></italic> is monophyletic and supported by 9 synapomorphies: low eye tubercle (character 0), straight anterior row of eyes (character 1), clypeus absent (character 2), flattened abdomen a quarter longer than wide in females (character 9), leg <!--PageBreak-->IV longer than leg I in females (character 12) and in males (character 13), leg rings on distal tibiae and metatarsi not evident (character 24), embolous straight or very slightly curved (character 40), bromelicolous lifestyle (61). All these synapomorphies are very homoplasious (3 additional steps or more), except for character 9, which is exclusive for the genus, and character 61, homoplastic with <italic><tp:taxon-name>Iridopelma katiae</tp:taxon-name></italic> sp. n.</p><p><italic><tp:taxon-name>Iridopelma</tp:taxon-name></italic> is monophyletic only if <italic><tp:taxon-name>Iridopelma marcoi</tp:taxon-name></italic> sp. n. is excluded. However, some important characters for the analyses are exclusive to males (<italic>i. e.</italic>, tibial spurs, cymbium protuberance) and at least one, exclusive to <italic><tp:taxon-name>Iridopelma</tp:taxon-name></italic> (tibial spur presence on leg II). The lack of a known male in this species undoubtedly influenced its position in the cladogram<!--PageBreak--> topology. Also, the absence of urticating hairs in female, that is an important synapomorphy for a large aviculariine clade, surely contributed for this result as well. On the other hand, the spermathecae shape, as well as some somatic characters indicate it is an <italic><tp:taxon-name>Iridopelma</tp:taxon-name></italic> species. The discovery of the male of <italic><tp:taxon-name>Iridopelma marcoi</tp:taxon-name></italic> sp. n. migth confirm its position.</p><p>Other <italic><tp:taxon-name>Iridopelma</tp:taxon-name></italic> species are in a monophyletic clade. Three synapomorphies support <italic><tp:taxon-name>Iridopelma</tp:taxon-name></italic> monophyly: dorsal abdominal pattern in immatures (Character 29), homoplasious with <italic><tp:taxon-name>Typhochlaena amma</tp:taxon-name></italic> sp. n.; embolous length that changes from long to median (Character 41), extremally homoplasious, and presence of a tibial spur also on leg II, exclusive for the genus (character 49). Therefore, the main synapomorphy for <italic><tp:taxon-name>Iridopelma</tp:taxon-name></italic> is still the classical character proposed by <xref ref-type="bibr" rid="B49">Pocock (1901)</xref>. However, the other proposed synapomorphy, leg I longer than leg IV (<xref ref-type="bibr" rid="B49">Pocock 1901</xref>) (character 12 for females and 13 for males) is extremely homoplasious. Even in <italic><tp:taxon-name>Iridopelma</tp:taxon-name></italic>, only <italic><tp:taxon-name>Iridopelma hirsutum</tp:taxon-name></italic> and <italic><tp:taxon-name>Iridopelma oliveirai</tp:taxon-name></italic> sp. n. males have a clearly longer leg I in relation to leg IV. All <italic><tp:taxon-name>Iridopelma</tp:taxon-name></italic> females have leg I and IV of similar length. Support for the node 59 (<italic><tp:taxon-name>Iridopelma vanini</tp:taxon-name></italic> sp. n.+ <italic><tp:taxon-name>Iridopelma oliveirai</tp:taxon-name></italic> sp. n.) is their habitat in deciduous forest (character 59), an homoplasious character. Node 60 <italic><tp:taxon-name>Iridopelma hirsurtum</tp:taxon-name></italic> (<italic><tp:taxon-name>Iridopelma vanini</tp:taxon-name></italic> sp. n. + <italic><tp:taxon-name>Iridopelma oliveirai</tp:taxon-name></italic> sp. n.) has as apomorphy the spiraled spermathecae (character 34). Node 61 is supported by character 32, presence of lobes in spermathecae, extremely homoplasious.</p></tp:treatment-sec><tp:treatment-sec sec-type="Biogeography"><title>Biogeography.</title><p><italic><tp:taxon-name>Typhochlaena</tp:taxon-name></italic>, <italic><tp:taxon-name>Pachistopelma</tp:taxon-name></italic> and <italic><tp:taxon-name>Iridopelma</tp:taxon-name></italic> species are highly endemic, and there is no overlapping in distribution of species belonging to the same genus (<xref ref-type="fig" rid="F38">Figs 179</xref><xref ref-type="fig" rid="F39"/><xref ref-type="fig" rid="F40">–181</xref>). Most areas of endemism for species of those genera are mostly concordant with river systems, as proposed for Atlantic rainforest in Northeastern and Southeastern Brazil (<xref ref-type="bibr" rid="B42">Pellegrino et al. 2005</xref>). The northermost endemic area ranges roughly from state of Ceará/Rio Grande do Norte southwards to state of Alagoas and is limited in the south by Rio São Francisco. <italic><tp:taxon-name>Iridopelma hirsutum</tp:taxon-name></italic>, <italic><tp:taxon-name>Pachistopelma rufonigrum</tp:taxon-name></italic> and <italic><tp:taxon-name>Typhochlaena curumim</tp:taxon-name></italic> sp. n. distribution is restricted to this region (<xref ref-type="fig" rid="F38">Figs 179</xref><xref ref-type="fig" rid="F39"/><xref ref-type="fig" rid="F40">–181</xref>). <!--PageBreak--><!--PageBreak-->Southwards, another area of endemism is recognized between Rio São Francisco and Rio Paraguaçú (<xref ref-type="bibr" rid="B42">Pellegrino et al. 2005</xref>). <italic><tp:taxon-name>Iridopelma zorodes</tp:taxon-name></italic>, <italic><tp:taxon-name>Pachistopelma bromelicola</tp:taxon-name></italic> sp. n. and <italic><tp:taxon-name>Typhochlaena seladonia</tp:taxon-name></italic> are found in this endemic area, but there are some records for <italic><tp:taxon-name>Pachistopelma bromelicola</tp:taxon-name></italic> sp. n. south of Rio Paraguaçú (Elísio Medrado and Maracás, state of Bahia). Cladistic analysis retrieved <italic><tp:taxon-name>Typhochlaena seladonia</tp:taxon-name></italic>/<italic><tp:taxon-name>Typhochlaena curumim</tp:taxon-name></italic> sp. n. and <italic><tp:taxon-name>Pachistopelma rufonigrum</tp:taxon-name></italic>/<italic><tp:taxon-name>Pachistopelma bromelicola</tp:taxon-name></italic> sp. n. as sister species, indicating Rio São Francisco and Rio Paraguaçú as potential barriers responsible for vicariant event (<xref ref-type="fig" rid="F38">Figs 179</xref><xref ref-type="fig" rid="F39"/><xref ref-type="fig" rid="F40">–180</xref>). However, the analysis did not retrieve <italic><tp:taxon-name>Iridopelma zorodes</tp:taxon-name></italic> as sister species of <italic><tp:taxon-name>Iridopelma hirsutum</tp:taxon-name></italic> (<xref ref-type="fig" rid="F40">Fig. 181</xref>), suggesting a more complex history for <italic><tp:taxon-name>Iridopelma</tp:taxon-name></italic> genus in Northeastern and Center-Western Brazil. Another area of endemism was proposed for the region from Rio Paraguaçú southwards to Rio Jequitinhonha (<xref ref-type="bibr" rid="B42">Pellegrino et al. 2005</xref>). <italic><tp:taxon-name>Typhochlaena paschoali</tp:taxon-name></italic> sp. n., <italic><tp:taxon-name>Avicularia diversipes</tp:taxon-name></italic> and <italic><tp:taxon-name>Avicularia gamba</tp:taxon-name></italic> are endemic to the region (<xref ref-type="fig" rid="F38">Figs 179</xref>, <xref ref-type="fig" rid="F41">182</xref>). F<!--PageBreak-->ollowing southwards, another area of endemism is proposed between Rio Jequitinhonha and Rio Doce (<xref ref-type="bibr" rid="B42">Pellegrino et al. 2005</xref>). Only <italic><tp:taxon-name>Avicularia sooretama</tp:taxon-name></italic> is known from this region. Interestingly, Rio Doce is not a barrier for the species, which is distributed from Rio Jequitinhonha to Rio Paraíba do Sul (<xref ref-type="fig" rid="F41">Fig. 182</xref>). However, there is a single old record for the species south of Rio Doce, in Itatiaia, State of Rio de Janeiro (<xref ref-type="bibr" rid="B6">Bertani and Fukushima 2009</xref>). The southermost area of endemism for aviculariines is between Rio Doce and Rio Paraíba do Sul. <italic><tp:taxon-name>Typhochlaena amma</tp:taxon-name></italic> sp. n. is endemic to this region and cladistic analysis retrieved it as sister species of <italic><tp:taxon-name>Typhochlaena paschoali</tp:taxon-name></italic> sp. n. (<xref ref-type="fig" rid="F38">Fig. 179</xref>).</p><fig id="F38" position="float" orientation="portrait"><label>Figure 179.</label><caption><p>Area cladogram for <italic><tp:taxon-name>Typhochlaena</tp:taxon-name></italic> species in Brazil.</p></caption><graphic xmlns:xlink="http://www.w3.org/1999/xlink" xlink:href="ZooKeys-230-001-g038.jpg" position="float" orientation="portrait" xlink:type="simple"/></fig><fig id="F39" position="float" orientation="portrait"><label>Figure 180.</label><caption><p>Area cladogram for <italic><tp:taxon-name>Pachistopelma</tp:taxon-name></italic> species in Brazil.</p></caption><graphic xmlns:xlink="http://www.w3.org/1999/xlink" xlink:href="ZooKeys-230-001-g039.jpg" position="float" orientation="portrait" xlink:type="simple"/></fig><fig id="F40" position="float" orientation="portrait"><label>Figure 181.</label><caption><p>Area cladogram for <italic><tp:taxon-name>Iridopelma</tp:taxon-name></italic> species in Brazil.</p></caption><graphic xmlns:xlink="http://www.w3.org/1999/xlink" xlink:href="ZooKeys-230-001-g040.jpg" position="float" orientation="portrait" xlink:type="simple"/></fig><fig id="F41" position="float" orientation="portrait"><label>Figure 182.</label><caption><p>Area cladogram for <italic><tp:taxon-name>Avicularia</tp:taxon-name></italic> spp.2 (<italic><tp:taxon-name>Avicularia diversipes</tp:taxon-name></italic> (C. L. Koch, 1842), <italic><tp:taxon-name>Avicularia gamba</tp:taxon-name></italic> Bertani and Fukushima, 2009 and <italic><tp:taxon-name>Avicularia sooretama</tp:taxon-name></italic> Bertani and Fukushima, 2009) in Brazil.</p></caption><graphic xmlns:xlink="http://www.w3.org/1999/xlink" xlink:href="ZooKeys-230-001-g041.jpg" position="float" orientation="portrait" xlink:type="simple"/></fig><p>At least two hypotheses were proposed to explain the existence of endemism areas in Atlantic forest of Northeastern and Southeastern Brazil. <xref ref-type="bibr" rid="B42">Pellegrino et al. (2005)</xref> proposed that after a semiarid climate in Miocene/Pliocene boundary the region had <!--PageBreak-->higher humidity conditions in the Pliocene, and major rivers were formed, bissecting deposits from Barreiras Formation (Sugio and Nogueira 1999), thus isolating inter-riverine regions. The alternative hypothesis (<xref ref-type="bibr" rid="B12">Carnaval and Moritz 2008</xref>) provided evidence for the existence of forest refugia areas during the Quaternary that are congruent with areas of endemism known for Atlantic forest of Northeastern Brazil.</p><p>Whereas distribution of congeners did not overlap, there is strong ovelap of species of <italic><tp:taxon-name>Typhochlaena</tp:taxon-name></italic> with <italic><tp:taxon-name>Pachistopelma</tp:taxon-name></italic>, <italic><tp:taxon-name>Iridopelma</tp:taxon-name></italic> and <italic><tp:taxon-name>Avicularia</tp:taxon-name></italic> spp.2 as well as of <italic><tp:taxon-name>Iridopelma</tp:taxon-name></italic> with <italic><tp:taxon-name>Pachistopelma</tp:taxon-name></italic> (<xref ref-type="fig" rid="F42">Fig. 183</xref>). <italic><tp:taxon-name>Typhochlaena</tp:taxon-name></italic> spp. overlap with <italic><tp:taxon-name>Avicularia</tp:taxon-name></italic> spp. 2 on state of Espírito Santo and Southern state of Bahia, with <italic><tp:taxon-name>Iridopelma</tp:taxon-name></italic> on Northern state of Bahia, Sergipe, Paraíba, Piauí, Maranhão and possibly Pernambuco, Alagoas and Tocantins. They also overlap with <italic><tp:taxon-name>Pachistopelma</tp:taxon-name></italic> spp. in Northern Bahia, Sergipe,<!--PageBreak--> Alagoas, Pernambuco and Paraíba. <italic><tp:taxon-name>Pachistopelma</tp:taxon-name></italic> spp. overlap with <italic><tp:taxon-name>Iridopelma</tp:taxon-name></italic> spp. and <italic><tp:taxon-name>Typhochlaena</tp:taxon-name></italic> spp. over almost all their distribution (from Rio Grande do Norte to Northern Bahia). <italic><tp:taxon-name>Iridopelma</tp:taxon-name></italic> possibly overlaps slightly with <italic><tp:taxon-name>Avicularia</tp:taxon-name></italic> spp.1 in parts of Maranhão, Pará and Tocantins, with <italic><tp:taxon-name>Typhochlaena</tp:taxon-name></italic> and <italic><tp:taxon-name>Pachistopelma</tp:taxon-name></italic> on the coast and with <italic><tp:taxon-name>Typhochlaena</tp:taxon-name></italic> on Northern Bahia, Sergipe, Alagoas, Pernambuco, Paraiba and Southern Ceara, Piauí, Maranhão and parts of Tocantins. Most of the overlap involves <italic><tp:taxon-name>Typhochlaena</tp:taxon-name></italic> – the most basal genus of the clade, and, if this genus is not considered, only a marginal overlapping of <italic><tp:taxon-name>Avicularia</tp:taxon-name></italic> spp.1, <italic><tp:taxon-name>Avicularia</tp:taxon-name></italic> spp.2 and <italic><tp:taxon-name>Iridopelma</tp:taxon-name></italic> will remain (except <italic><tp:taxon-name>Pachistopelma</tp:taxon-name></italic>, which will be discussed separately).</p><fig id="F42" position="float" orientation="portrait"><label>Figure 183.</label><caption><p>Area cladogram for <italic><tp:taxon-name>Avicularia</tp:taxon-name></italic> spp.1, <italic><tp:taxon-name>Avicularia</tp:taxon-name></italic> spp.2, <italic><tp:taxon-name>Iridopelma</tp:taxon-name></italic> spp., <italic><tp:taxon-name>Pachistopelma</tp:taxon-name></italic> spp. and <italic><tp:taxon-name>Typhochlaena</tp:taxon-name></italic> spp. in Brazil.</p></caption><graphic xmlns:xlink="http://www.w3.org/1999/xlink" xlink:href="ZooKeys-230-001-g042.jpg" position="float" orientation="portrait" xlink:type="simple"/></fig></tp:treatment-sec><tp:treatment-sec sec-type="Habitat and evolution"><title>Habitat and evolution.</title><p>The overlap of <italic><tp:taxon-name>Iridopelma</tp:taxon-name></italic> spp. with <italic><tp:taxon-name>Pachistopelma</tp:taxon-name></italic> spp. in most of the distribution of the latter deserves a more detailed discussion. <italic><tp:taxon-name>Pachistopelma</tp:taxon-name></italic> <!--PageBreak-->spp. are strictly associated with bromeliads (<xref ref-type="bibr" rid="B5">Bertani et al. 1994</xref>, <xref ref-type="bibr" rid="B59">Santos et al. 2002</xref>, <xref ref-type="bibr" rid="B60">2004</xref>; <xref ref-type="bibr" rid="B19">Dias et al. 2000</xref>, <xref ref-type="bibr" rid="B17">Dias and Brescovit 2003</xref>, <xref ref-type="bibr" rid="B18">Dias and Brescovit 2004</xref>, this work), a characteristic possibly shared only with <italic><tp:taxon-name>Iridopelma katiae</tp:taxon-name></italic> sp. n. In all other closely related aviculariine genera with available information, the retreat is made under loose tree bark (<italic><tp:taxon-name>Typhochlaena seladonia</tp:taxon-name></italic>, <italic><tp:taxon-name>Typhochlaena curumim</tp:taxon-name></italic> sp. n.), on tree trunk or on leaves of palm trees (<italic><tp:taxon-name>Avicularia</tp:taxon-name></italic> sp.1, <italic><tp:taxon-name>Avicularia juruensis</tp:taxon-name></italic> and <italic><tp:taxon-name>Avicularia taunayi</tp:taxon-name></italic>), with two or more leaves connected with silk threads (<italic><tp:taxon-name>Avicularia</tp:taxon-name></italic> spp. 2, <italic><tp:taxon-name>Iridopelma hirsutum</tp:taxon-name></italic>, <italic><tp:taxon-name>Iridopelma zorodes</tp:taxon-name></italic>). Therefore, almost all other aviculariine species use primarily trees to make their retreats, though some use bromeliads eventually (immature <italic><tp:taxon-name>Avicularia avicularia</tp:taxon-name></italic> - Stradling, 1994; <italic><tp:taxon-name>Iridopelma oliveirai</tp:taxon-name></italic> sp. n.– type label data; immature <italic><tp:taxon-name>Avicularia juruensis</tp:taxon-name></italic>, immature and adult <italic><tp:taxon-name>Avicularia diversipes</tp:taxon-name></italic> (pers. obs.).<!--PageBreak--><!--PageBreak--></p><p><italic><tp:taxon-name>Pachistopelma</tp:taxon-name></italic> spp. inhabit tank bromeliads - <italic><tp:taxon-name>Aechmea aquilega</tp:taxon-name></italic> (<xref ref-type="bibr" rid="B19">Dias et al. 2000</xref>, <xref ref-type="bibr" rid="B60">Santos et al. 2004</xref>); <italic><tp:taxon-name>Hohenbergia stellata</tp:taxon-name></italic>, <italic><tp:taxon-name>Hohenbergia ridley</tp:taxon-name></italic> (<xref ref-type="bibr" rid="B19">Dias et al. 2000</xref>); <italic><tp:taxon-name>Hohenbergia ramageana</tp:taxon-name></italic> and <italic><tp:taxon-name>Avicularia lingulata</tp:taxon-name></italic> (<xref ref-type="bibr" rid="B60">Santos et al. 2004</xref>) which are mainly terrestrial in rocky outcrops, restinga and even caatinga, and are facultatively epiphytes (<xref ref-type="bibr" rid="B69">Siqueira Filho and Leme 2006</xref>). When terrestrials, they grow on areas of shallow, sandy or rocky soil, exposed to intense sunlight. Tank bromeliads retain rain water on their phytothemalta and are an important source of humidity to several species of animals (<xref ref-type="bibr" rid="B23">Frank and Lounibos 2009</xref>). Tank bromeliads are particularly abundant in drier areas of restinga which are depleted of high trees (<xref ref-type="bibr" rid="B60">Santos et al. 2004</xref>). In this xeric environment there are few available places with adequate humidity and protection against high temperatures. Therefore, bromeliads provide the few suitable microhabitats for a variety of animals.</p><p><italic><tp:taxon-name>Pachistopelma</tp:taxon-name></italic> spp. seem specialized to live inside bromeliads, mainly by the dorso-ventrally flattened body of immatures and female which aids the spider in moving between the narrow inter-leaves spaces (Bertani 1994, Bertani in <xref ref-type="bibr" rid="B19">Dias et al. 2000</xref>). A question arising then is, why this specialization occurred with <italic><tp:taxon-name>Pachistopelma</tp:taxon-name></italic> spp., but not with <italic><tp:taxon-name>Iridopelma</tp:taxon-name></italic> spp. that live in contiguous areas? It is largely known that climate fluctuations of the Neogene and the Quaternary periods transformed large wet forested regions of Northeastern Brazil into xeric biomes (Ab’Sáber 1977, <xref ref-type="bibr" rid="B37">Martin et al. 1993</xref>, <xref ref-type="bibr" rid="B73">Suguio and Nogueira 1999</xref>, <xref ref-type="bibr" rid="B12">Carnaval and Moritz 2008</xref>). With the change, part of the fauna more dependent on wet and low temperature probably became extinct. Especially arboreal animals might be affected, as large trees became rare. On the other hand, bromeliads, that live normally as epiphytes or on rocks and forest borders, expanded their distribution on the ground. Thus, these plants were the few available places for the ancestor of <italic><tp:taxon-name>Pachistopelma</tp:taxon-name></italic> species to live. Natural selection then acted and morphological modifications took place leading to speciation and specialization to live strictly inside bromeliads. When climate changed and the region became wet again, the forest expanded and bromeliads became restricted as epiphytes or more concentrated in restinga regions in the coast, caatinga, or on rocky formations on hills. Even though the habitat along their distribution area is now suitable for an arboreal spider, the morphological, ethological end physiological specializations of <italic><tp:taxon-name>Pachistopelma</tp:taxon-name></italic> species did not allow them to recolonize trees. <italic><tp:taxon-name>Pachistopelma</tp:taxon-name></italic> populations seem to be smaller in bromeliads on shaded forest borders than in regions exposed to direct sunlight (<xref ref-type="bibr" rid="B60">Santos et al. 2004</xref>, pers. obs.). On the other hand, <italic><tp:taxon-name>Iridopelma</tp:taxon-name></italic> species expanded their distribution following forest expansion and now species of the two genera have sympatric distribution, one living inside bromeliads and the other in trees. Existence of other animal species living strictly inside bromeliads in the same region reinforces the idea. At least another spider, <italic><tp:taxon-name>Nothroctenus fuxico</tp:taxon-name></italic> Dias and Brescovit, 2004 is found exclusively in bromeliads, sometimes together with <italic><tp:taxon-name>Pachistopelma bromelicola</tp:taxon-name></italic> sp. n. specimens (<xref ref-type="bibr" rid="B18">Dias and Brescovit 2004</xref>). One scorpion, <italic><tp:taxon-name>Tityus neglectus</tp:taxon-name></italic> Mello-Leitão, 1932, is also found living inside tank bromeliads (<xref ref-type="bibr" rid="B35">Lourenço and Eickstedt 1988</xref>, <xref ref-type="bibr" rid="B58">Santos et al. 2003</xref>) in same regions as <italic><tp:taxon-name>Pachistopelma</tp:taxon-name></italic> spp. This model basically corresponds to the ecogeographical speciation proposed by <xref ref-type="bibr" rid="B75">Vanzolini and Williams (1981)</xref>.</p><p><!--PageBreak-->At least five other aviculariine species are found in open vegetation regions - cerrado (<italic><tp:taxon-name>Typhochlaena costae</tp:taxon-name></italic> sp. n., <italic><tp:taxon-name>Iridopelma marcoi</tp:taxon-name></italic> sp. n., <italic><tp:taxon-name>Iridopelma vanini</tp:taxon-name></italic> sp. n.), caatinga (<italic><tp:taxon-name>Iridopelma oliveirai</tp:taxon-name></italic> sp. n.), sandy dunes/restinga (<italic><tp:taxon-name>Iridopelma vanini</tp:taxon-name></italic> sp. n.), or campo rupestre (<italic><tp:taxon-name>Iridopelma katiae</tp:taxon-name></italic> sp. n.). For all species with available field data, there are records of them living on trees (<italic><tp:taxon-name>Iridopelma marcoi</tp:taxon-name></italic> sp. n.) or in bromeliads (<italic><tp:taxon-name>Iridopelma oliveirai</tp:taxon-name></italic> sp. n., <italic><tp:taxon-name>Iridopelma katiae</tp:taxon-name></italic> sp. n.). The holotype of <italic><tp:taxon-name>Iridopelma vanini</tp:taxon-name></italic> sp. n. was found under a fallen tree trunk on a sandy dune region in Parnaíba, state of Piaui. <italic><tp:taxon-name>Iridopelma katiae</tp:taxon-name></italic> sp. n. habitat is interesting, because it is in a high region (1200–1300 m a.s.l.) in a campo rupestre area. As restinga and caatinga, the climate is severe, with rocky formations, water stress present most times of year, high temperatures during the day and low temperatures at night, and few sparse trees (<xref ref-type="bibr" rid="B14">Conceição et al. 2007</xref>). Again, the only available place for an arboreal spider is the frequent bromeliad islands formed by <italic><tp:taxon-name>Vriesea atra</tp:taxon-name></italic>. The four specimens collected in this region were inside those bromeliads, including a female with spiderlings. The other two records are for a region close to this and the spiders were found under rocks, an unusual habitat for an arboreal spider. This indicates that <italic><tp:taxon-name>Iridopelma katiae</tp:taxon-name></italic> sp. n. could be suffering a similar selective pressure that led to the specialization to bromeliad lifestyle in <italic><tp:taxon-name>Pachistopelma</tp:taxon-name></italic> spp., after a climatic and vegetational change.</p><p>Another bromelicolous spider, the salticid <italic><tp:taxon-name>Psecas chapoda</tp:taxon-name></italic> (Peckham &amp; Peckham, 1894), is specialized to living inside the bromeliad <italic><tp:taxon-name>Bromelia balanseae</tp:taxon-name></italic> (<xref ref-type="bibr" rid="B57">Romero and Vasconcelos-Neto 2005</xref>). These bromeliads also occur in open vegetation formation (cerrado), which is, sometimes, bordered by forest formations. <italic><tp:taxon-name>Psecas chapoda</tp:taxon-name></italic> is physiologically adapted to <italic><tp:taxon-name>Bromelia balanseae</tp:taxon-name></italic>, and denser populations’ occur far from shaded areas of forest borders (<xref ref-type="bibr" rid="B57">Romero and Vasconcelos-Neto 2005</xref>). A facultative mutualism involving <italic><tp:taxon-name>Psecas chapoda</tp:taxon-name></italic> and <italic><tp:taxon-name>Bromelia balanseae</tp:taxon-name></italic> has been proposed, in which the plant benefits from nutrients generated by spider debris, such as feces, exuvia, prey carcasses and silk (<xref ref-type="bibr" rid="B54">Romero et al. 2006</xref>, <xref ref-type="bibr" rid="B56">Romero et al. 2008</xref>). A similar process to that of <italic><tp:taxon-name>Pachistopelma</tp:taxon-name></italic> spp. could have occurred with an ancestor of this salticid spider, leading to a specialization to live inside bromeliads. Salticid association with bromeliads are much more frequent in bromelids of open environments, such as cerrado, rather than in bromeliads of forest interiors (<xref ref-type="bibr" rid="B55">Romero 2006</xref>). As with cerrado, campo rupestre is another key area to understanding the association between spiders and bromeliads. <italic><tp:taxon-name>Alpaida quadrilorata</tp:taxon-name></italic> (Simon, 1897) (<tp:taxon-name>Araneidae</tp:taxon-name>) is also associated with a bromeliad-like plant, <italic><tp:taxon-name>Paepalanthus bromelioides</tp:taxon-name></italic> (<tp:taxon-name>Eriocaulaceae</tp:taxon-name>) (<xref ref-type="bibr" rid="B22">Figueira and Vasconcellos-Neto 1991</xref>) which also has leaves in a rosette and occurs on sandy soil in campo rupestre areas of Serra do Cipó. I also observed the same association with these spider species and plant in campo rupestre of Caraça (Santa Bárbara, state of Minas Gerais). Therefore, this can be a recurrent process leading to the strict bromelicous lifestyle, and should be investigated in other animal groups having similar habits.</p><p>This complex history may be responsible for the extraordinary diversity of aviculariines in Northeastern, Southeastern and Central-western Brazil, which rivalizes with the aviculariine forms found in Northern South America and Central America in number of species, morphological variation and habitat use. Specifically, parts of Northeastern Brazil, as Reconcavo Bahiano, has one of the richest aviculariine fauna in<!--PageBreak--> the world, with records for <italic><tp:taxon-name>Avicularia diversipes</tp:taxon-name></italic>, <italic><tp:taxon-name>Avicularia gamba</tp:taxon-name></italic>, <italic><tp:taxon-name>Iridopelma zorodes</tp:taxon-name></italic>, <italic><tp:taxon-name>Pachistopelma bromelicola</tp:taxon-name></italic> sp. n., and possibly at least one <italic><tp:taxon-name>Typhochlaena</tp:taxon-name></italic> species.</p><p>Due to their limited dispersal abilities and high endemism, theraphosids are important taxa for biogeographic and evolutionary studies. Phylogeographical studies with species of aviculariines would aid in understanding important evolutionary processes and biogeographical patterns in South America, and I expect the present paper stimulates this kind of study with these animals.</p></tp:treatment-sec><tp:treatment-sec sec-type="Conservation"><title>Conservation.</title><p>As with other Brazilian Atlantic forest aviculariines (<italic><tp:taxon-name>Avicularia diversipes</tp:taxon-name></italic>, <italic><tp:taxon-name>Avicularia sooretama</tp:taxon-name></italic> and <italic><tp:taxon-name>Avicularia gamba</tp:taxon-name></italic> – <xref ref-type="bibr" rid="B6">Bertani and Fukushima 2009</xref>), species of <italic><tp:taxon-name>Typhochlaena</tp:taxon-name></italic>, <italic><tp:taxon-name>Iridopelma</tp:taxon-name></italic> and <italic><tp:taxon-name>Pachistopelma</tp:taxon-name></italic> are very endemic. <italic><tp:taxon-name>Typhochlaena</tp:taxon-name></italic> species are, moreover, rare and little is known about their habits. Only forty specimens are known in collections for all five species. As <italic><tp:taxon-name>Typhochlaena</tp:taxon-name></italic> is the sister group of a large aviculariine clade, the conservation of the relict species of this genus is imperative to preserve aviculariine diversity (Vane-Wright et al. 1991, <xref ref-type="bibr" rid="B21">Faith 1992</xref>).</p><p><italic><tp:taxon-name>Iridopelma hirsutum</tp:taxon-name></italic> and <italic><tp:taxon-name>Iridopelma zorodes</tp:taxon-name></italic> are abundant, but they are known only from patches of Atlantic forest, which is limited to 7.91% of its original distribution (<xref ref-type="bibr" rid="B24">Fundação SOS Mata Atlantica and INPE 2009</xref>). These species depend on forest protection as a whole. Little data is available on <italic><tp:taxon-name>Iridopelma oliveirai</tp:taxon-name></italic> sp. n., <italic><tp:taxon-name>Iridopelma vanini</tp:taxon-name></italic> sp. n., <italic><tp:taxon-name>Iridopelma marcoi</tp:taxon-name></italic> sp. n. and <italic><tp:taxon-name>Iridopelma katiae</tp:taxon-name></italic> sp. n. All these species occur in drier areas in cerrado, caatinga, campo rupestre and restinga and can be under natural stress. Information on population sizes and habitat usage are desirable to aid in conservation of these species. <italic><tp:taxon-name>Pachistopelma</tp:taxon-name></italic> spp. populations are normally high, but their existence, as a specialized species, is dependent upon conservation of bromeliads, mainly in restinga of Northeastern Brazil. However, bromeliad species are also threatened in several portions of that region (<xref ref-type="bibr" rid="B69">Siqueira Filho and Tabarelli 2006</xref>).</p></tp:treatment-sec><tp:treatment-sec><!--Section generated to contain objects referenced in tp:taxon-treatment.--><fig id="F31" position="float" orientation="portrait"><label>Figure 166.</label><caption><p><italic><tp:taxon-name>Iridopelma marcoi</tp:taxon-name></italic> sp. n. holotype female (IBSP 36891), spermathecae. Scale bar = 1 mm.</p></caption><graphic xmlns:xlink="http://www.w3.org/1999/xlink" xlink:href="ZooKeys-230-001-g031.jpg" position="float" orientation="portrait" xlink:type="simple"/></fig><fig id="F32" position="float" orientation="portrait"><label>Figures 167–168.</label><caption><p><italic><tp:taxon-name>Iridopelma marcoi</tp:taxon-name></italic> sp. n. <bold>167</bold> holotype female (IBSP 36891), habitus <bold>168</bold> habitat, São Desidério, state of Bahia. Photos: Marco A. Freitas.</p></caption><graphic xmlns:xlink="http://www.w3.org/1999/xlink" xlink:href="ZooKeys-230-001-g032.jpg" position="float" orientation="portrait" xlink:type="simple"/></fig><fig id="F33" position="float" orientation="portrait"><label>Figure 169.</label><caption><p>Map showing records of <italic><tp:taxon-name>Iridopelma</tp:taxon-name></italic> species in Northestern, Central western and Northern Brazil. Diamond = <italic><tp:taxon-name>Iridopelma hirsutum</tp:taxon-name></italic> Pocock, 1901, star = <italic><tp:taxon-name>Iridopelma zorodes</tp:taxon-name></italic> (Mello-Leitão, 1926), square = <italic><tp:taxon-name>Iridopelma vanini</tp:taxon-name></italic> sp. n., retangle = <italic><tp:taxon-name>Iridopelma marcoi</tp:taxon-name></italic> sp. n., triangle = <italic><tp:taxon-name>Iridopelma katiae</tp:taxon-name></italic> sp. n., circle = <italic><tp:taxon-name>Typhochlaena oliveirai</tp:taxon-name></italic> sp. n. The gray area represents the approximate original distribution of Brazilian Atlantic rainforest. White area represents open environments (cerrado and caatinga).</p></caption><graphic xmlns:xlink="http://www.w3.org/1999/xlink" xlink:href="ZooKeys-230-001-g033.jpg" position="float" orientation="portrait" xlink:type="simple"/></fig></tp:treatment-sec><ref-list><ref id="B76"><mixed-citation xmlns:xlink="http://www.w3.org/1999/xlink" xlink:type="simple"><person-group><name name-style="western"><surname>West</surname><given-names>RC</given-names></name><name name-style="western"><surname>Marshall</surname><given-names>SD</given-names></name><name name-style="western"><surname>Fukushima</surname><given-names>CS</given-names></name><name name-style="western"><surname>Bertani</surname><given-names>R</given-names></name></person-group> (<year>2008</year>)<source> Review and cladistic analysis of the Neotropical tarantula genus <italic>Ephebopus</italic> Simon 1892 (Araneae: Theraphosidae) with notes on the Aviculariinae. Zootaxa 1849: 35–58. <ext-link ext-link-type="uri" xlink:href="http://www.mapress.com/zootaxa/2008/f/z01849p058f.pdf" xlink:type="simple">http://www.mapress.com/zootaxa/2008/f/z01849p058f.pdf</ext-link></source></mixed-citation></ref><ref id="B50"><mixed-citation xmlns:xlink="http://www.w3.org/1999/xlink" xlink:type="simple"><person-group><name name-style="western"><surname>Ramírez</surname><given-names>MJ</given-names></name></person-group> (<year>2003</year>)<source> The spider subfamily Amaurobioidinae (Araneae, Anyphaenidae): a phylogenetic revision at the generic level. Bulletin of the American Museum of Natural History 277: 1–262. <ext-link ext-link-type="uri" xlink:href="http://digitallibrary.amnh.org/dspace/handle/2246/445" xlink:type="simple">http://digitallibrary.amnh.org/dspace/handle/2246/445</ext-link></source>doi: <ext-link ext-link-type="uri" xlink:href="http://dx.doi.org/10.1206/0003-0090(2003)277&lt;0001:TSSAAA&gt;2.0.CO;2" xlink:type="simple">10.1206/0003-0090(2003)277&lt;0001:TSSAAA&gt;2.0.CO;2</ext-link></mixed-citation></ref><ref id="B7"><mixed-citation xmlns:xlink="http://www.w3.org/1999/xlink" xlink:type="simple"><person-group><name name-style="western"><surname>Bertani</surname><given-names>R</given-names></name><name name-style="western"><surname>Nagahama</surname><given-names>RH</given-names></name><name name-style="western"><surname>Fukushima</surname><given-names>CS</given-names></name></person-group> (<year>2011</year>)<source> Revalidation of <italic>Pterinopelma</italic> Pocock 1901 with description of a new species and the female of <italic>Pterinopelma vitiosum</italic> (Keyserling 1891) (Araneae: Theraphosidae: Theraphosinae). Zootaxa 2814: 1–18. <ext-link ext-link-type="uri" xlink:href="http://www.mapress.com/zootaxa/2011/f/zt02814p018.pdf" xlink:type="simple">http://www.mapress.com/zootaxa/2011/f/zt02814p018.pdf</ext-link></source></mixed-citation></ref><ref id="B49"><mixed-citation xmlns:xlink="http://www.w3.org/1999/xlink" xlink:type="simple"><person-group><name name-style="western"><surname>Pocock</surname><given-names>RI</given-names></name></person-group> (<year>1901</year>)<article-title> Some new and old genera of South American Aviculariidae.</article-title><source>Annals and Magazine of Natural History </source><volume>7</volume>: <fpage>540</fpage>-<lpage>555</lpage>. doi: <ext-link ext-link-type="uri" xlink:href="http://dx.doi.org/10.1080/03745480109443359" xlink:type="simple">10.1080/03745480109443359</ext-link></mixed-citation></ref><ref id="B42"><mixed-citation xmlns:xlink="http://www.w3.org/1999/xlink" xlink:type="simple"><person-group><name name-style="western"><surname>Pellegrino</surname><given-names>KCM</given-names></name><name name-style="western"><surname>Rodrigues</surname><given-names>MT</given-names></name><name name-style="western"><surname>Waite</surname><given-names>AN</given-names></name><name name-style="western"><surname>Morando</surname><given-names>M</given-names></name><name name-style="western"><surname>Yassuda</surname><given-names>YY</given-names></name><name name-style="western"><surname>Sites JR</surname><given-names>JW</given-names></name></person-group> (<year>2005</year>)<article-title> Phylogeography and species limits in the <italic>Gymnodactylus darwinii</italic> complex (Gekkonidae, Squamata): genetic structure coincides with river systems in the Brazilian Atlantic Forest.</article-title><source>Biological Journal of the Linnean Society </source><volume>85</volume>: <fpage>13</fpage>-<lpage>26</lpage>. doi: <ext-link ext-link-type="uri" xlink:href="http://dx.doi.org/10.1111/j.1095-8312.2005.00472.x" xlink:type="simple">10.1111/j.1095-8312.2005.00472.x</ext-link></mixed-citation></ref><ref id="B6"><mixed-citation xmlns:xlink="http://www.w3.org/1999/xlink" xlink:type="simple"><person-group><name name-style="western"><surname>Bertani</surname><given-names>R</given-names></name><name name-style="western"><surname>Fukushima</surname><given-names>CS</given-names></name></person-group> (<year>2009</year>)<source> Description of two new species of <italic>Avicularia</italic> Lamarck 1818 and redescription of <italic>Avicularia diversipes</italic> (C.L. Koch 1842) (Araneae, Theraphosidae, Aviculariinae) – three possibly threatened Brazilian species. Zootaxa 2223: 25–47. <ext-link ext-link-type="uri" xlink:href="http://www.mapress.com/zootaxa/2009/f/zt02223p047.pdf" xlink:type="simple">http://www.mapress.com/zootaxa/2009/f/zt02223p047.pdf</ext-link></source></mixed-citation></ref><ref id="B12"><mixed-citation xmlns:xlink="http://www.w3.org/1999/xlink" xlink:type="simple"><person-group><name name-style="western"><surname>Carnaval</surname><given-names>AC</given-names></name><name name-style="western"><surname>Moritz</surname><given-names>C</given-names></name></person-group> (<year>2008</year>)<article-title> Historical climate modelling predicts patterns of current biodiversity in the Brazilian Atlantic forest.</article-title><source>Journal of Biogeography </source><volume>35</volume>: <fpage>1187</fpage>-<lpage>1201</lpage>. doi: <ext-link ext-link-type="uri" xlink:href="http://dx.doi.org/10.1111/j.1365-2699.2007.01870.x" xlink:type="simple">10.1111/j.1365-2699.2007.01870.x</ext-link></mixed-citation></ref><ref id="B5"><mixed-citation xmlns:xlink="http://www.w3.org/1999/xlink" xlink:type="simple"><person-group><name name-style="western"><surname>Bertani</surname><given-names>R</given-names></name><name name-style="western"><surname>Silva Júnior</surname><given-names>PI</given-names></name><name name-style="western"><surname>Lucas</surname><given-names>SM</given-names></name></person-group> (<year>1994</year>)<source> Revisão dos gêneros da subfamília Aviculariinae (Araneae, Mygalomorphae, Theraphosidae). Resumos do XX Congresso Brasileiro de Zoologia, Rio de Janeiro: 73–74.</source></mixed-citation></ref><ref id="B59"><mixed-citation xmlns:xlink="http://www.w3.org/1999/xlink" xlink:type="simple"><person-group><name name-style="western"><surname>Santos</surname><given-names>RL</given-names></name><name name-style="western"><surname>Almeida</surname><given-names>MG</given-names></name><name name-style="western"><surname>Nunes</surname><given-names>JV</given-names></name></person-group> (<year>2002</year>)<article-title> Notes on the association of <italic>Pachistopelma rufonigrum</italic> Pocock, 1901 (Theraphosidae) with phytotelm bromeliads in eastern Rio Grande do Norte State, NE-Brazil.</article-title><source>Journal of the Bromeliad Society </source><volume>52</volume>: <fpage>122</fpage>-<lpage>124</lpage>.</mixed-citation></ref><ref id="B60"><mixed-citation xmlns:xlink="http://www.w3.org/1999/xlink" xlink:type="simple"><person-group><name name-style="western"><surname>Santos</surname><given-names>RL</given-names></name><name name-style="western"><surname>Almeida</surname><given-names>MG</given-names></name><name name-style="western"><surname>Tinoco</surname><given-names>LDS</given-names></name><name name-style="western"><surname>Martins</surname><given-names>LB</given-names></name><name name-style="western"><surname>Maia</surname><given-names>MG</given-names></name></person-group> (<year>2004</year>)<article-title> Biogeography and conservation of the bromeliad tarantula <italic>Pachistopelma rufonigrum</italic> (Araneae, Theraphosidae) in Rio Grande do Norte, Brazil.</article-title><source>Journal of the Bromeliad Society </source><volume>54</volume>: <fpage>153</fpage>-<lpage>157</lpage>.</mixed-citation></ref><ref id="B19"><mixed-citation xmlns:xlink="http://www.w3.org/1999/xlink" xlink:type="simple"><person-group><name name-style="western"><surname>Dias</surname><given-names>SC</given-names></name><name name-style="western"><surname>Brescovit</surname><given-names>AD</given-names></name><name name-style="western"><surname>Santos</surname><given-names>LT</given-names></name><name name-style="western"><surname>Couto</surname><given-names>ECG</given-names></name></person-group> (<year>2000</year>)<source> Aranhas em bromélias de duas restingas do estado de Sergipe, Brasil. Biologia Geral e Experimental 1: 22–24. <ext-link ext-link-type="uri" xlink:href="http://www.biologiageralexperimental.bio.br/temas/aranhas/1.pdf" xlink:type="simple">http://www.biologiageralexperimental.bio.br/temas/aranhas/1.pdf</ext-link></source></mixed-citation></ref><ref id="B17"><mixed-citation xmlns:xlink="http://www.w3.org/1999/xlink" xlink:type="simple"><person-group><name name-style="western"><surname>Dias</surname><given-names>SC</given-names></name><name name-style="western"><surname>Brescovit</surname><given-names>AD</given-names></name></person-group> (<year>2003</year>)<source> Notes on the behavior of <italic>Pachistopelma rufonigrum</italic> Pocock (Araneae, Theraphosidae, Aviculariinae). Revista Brasileira de Zoologia 20: 13–17. <ext-link ext-link-type="uri" xlink:href="http://www.scielo.br/scielo.php?script=sci_arttext&amp;pid=S0101-81752003000100004&amp;lng=pt&amp;nrm=iso&amp;tlng=en" xlink:type="simple">http://www.scielo.br/scielo.php?script=sci_arttext&amp;pid=S0101-81752003000100004&amp;lng=pt&amp;nrm=iso&amp;tlng=en</ext-link></source>doi: <ext-link ext-link-type="uri" xlink:href="http://dx.doi.org/10.1590/S0101-81752003000100004" xlink:type="simple">10.1590/S0101-81752003000100004</ext-link></mixed-citation></ref><ref id="B18"><mixed-citation xmlns:xlink="http://www.w3.org/1999/xlink" xlink:type="simple"><person-group><name name-style="western"><surname>Dias</surname><given-names>SC</given-names></name><name name-style="western"><surname>Brescovit</surname><given-names>AD</given-names></name></person-group> (<year>2004</year>)<source> Microhabitat selection and co-occurrence of <italic>Pachistopelma rufonigrum</italic> Pocock (Araneae, Theraphosidae) and <italic>Nothroctenus fuxico</italic> sp. nov. (Araneae, Ctenidae) in tank bromeliads from Serra de Itabaiana, Sergipe, Brazil. Revista Brasileira de Zoologia 21: 789–796. <ext-link ext-link-type="uri" xlink:href="http://www.scielo.br/scielo.php?script=sci_arttext&amp;pid=S0101-81752004000400011&amp;lng=pt&amp;nrm=iso&amp;tlng=en" xlink:type="simple">http://www.scielo.br/scielo.php?script=sci_arttext&amp;pid=S0101-81752004000400011&amp;lng=pt&amp;nrm=iso&amp;tlng=en</ext-link></source>doi: <ext-link ext-link-type="uri" xlink:href="http://dx.doi.org/10.1590/S0101-81752004000400011" xlink:type="simple">10.1590/S0101-81752004000400011</ext-link></mixed-citation></ref><ref id="B69"><mixed-citation xmlns:xlink="http://www.w3.org/1999/xlink" xlink:type="simple"><person-group><name name-style="western"><surname>Siqueira Filho</surname><given-names>JA</given-names></name><name name-style="western"><surname>Tabarelli</surname><given-names>M</given-names></name></person-group> (<year>2006</year>)<article-title> Bromeliad species of the Atlantic forest of north-east Brazil: losses of critical populations of endemic species.</article-title><source>Oryx </source><volume>40</volume>: <fpage>218</fpage>-<lpage>224</lpage>. doi: <ext-link ext-link-type="uri" xlink:href="http://dx.doi.org/10.1017/S0030605306000627" xlink:type="simple">10.1017/S0030605306000627</ext-link></mixed-citation></ref><ref id="B23"><mixed-citation xmlns:xlink="http://www.w3.org/1999/xlink" xlink:type="simple"><person-group><name name-style="western"><surname>Frank</surname><given-names>JH</given-names></name><name name-style="western"><surname>Lounibos</surname><given-names>LP</given-names></name></person-group> (<year>2009</year>)<article-title> Insects and allies associated with bromeliads: a review.</article-title><source>Terrestrial Arthropod Reviews </source><volume>1</volume>: <fpage>125</fpage>-<lpage>153</lpage>. doi: <ext-link ext-link-type="uri" xlink:href="http://dx.doi.org/10.1163%2f187498308X414742" xlink:type="simple">10.1163%2f187498308X414742</ext-link></mixed-citation></ref><ref id="B37"><mixed-citation xmlns:xlink="http://www.w3.org/1999/xlink" xlink:type="simple"><person-group><name name-style="western"><surname>Martin</surname><given-names>L</given-names></name><name name-style="western"><surname>Suguio</surname><given-names>K</given-names></name><name name-style="western"><surname>Flexor</surname><given-names>JM</given-names></name></person-group> (<year>1993</year>)<article-title> As flutuações de nível do mar durante o Quaternário superior e a evolução geológica de deltas brasileiros.</article-title><source>Boletim IG-USP, Publicação Especial </source><volume>15</volume>: <fpage>1</fpage>-<lpage>186</lpage>.</mixed-citation></ref><ref id="B73"><mixed-citation xmlns:xlink="http://www.w3.org/1999/xlink" xlink:type="simple"><person-group><name name-style="western"><surname>Suguio</surname><given-names>K</given-names></name><name name-style="western"><surname>Nogueira</surname><given-names>ACR</given-names></name></person-group> (<year>1999</year>)<article-title> Revisão crítica dos conhecimentos geológicos sobre a formação (ou grupo?) Barreiras do Neógeno e o seu possível significado como testemunho de alguns eventos geológicos mundiais. Geociências, S.</article-title><source>Paulo </source><volume>18</volume>: <fpage>461</fpage>-<lpage>479</lpage>.</mixed-citation></ref><ref id="B35"><mixed-citation xmlns:xlink="http://www.w3.org/1999/xlink" xlink:type="simple"><person-group><name name-style="western"><surname>Lourenço</surname><given-names>WR</given-names></name><name name-style="western"><surname>Eickstedt</surname><given-names>VRD</given-names></name></person-group> (<year>1988</year>)<source> Sinopse das espécies de <italic>Tityus</italic> do Nordeste do Brasil, com a redescrição da <italic>Typhochlaena neglectus</italic> Mello-Leitão (Scorpiones, Buthidae). Revista Brasileira de Zoologia 5: 399–408. <ext-link ext-link-type="uri" xlink:href="http://www.scielo.br/scielo.php?script=sci_abstract&amp;pid=S0101-81751988000300005&amp;lng=pt&amp;nrm=iso&amp;tlng=en" xlink:type="simple">http://www.scielo.br/scielo.php?script=sci_abstract&amp;pid=S0101-81751988000300005&amp;lng=pt&amp;nrm=iso&amp;tlng=en</ext-link></source>doi: <ext-link ext-link-type="uri" xlink:href="http://dx.doi.org/10.1590/S0101-81751988000300005" xlink:type="simple">10.1590/S0101-81751988000300005</ext-link></mixed-citation></ref><ref id="B58"><mixed-citation xmlns:xlink="http://www.w3.org/1999/xlink" xlink:type="simple"><person-group><name name-style="western"><surname>Santos</surname><given-names>RL</given-names></name><name name-style="western"><surname>Almeida</surname><given-names>MG</given-names></name><name name-style="western"><surname>Nunes</surname><given-names>JV</given-names></name><name name-style="western"><surname>Tinoco</surname><given-names>LDS</given-names></name><name name-style="western"><surname>Martins,</surname><given-names>LB</given-names></name></person-group> (<year>2003</year>)<article-title> Bromeliads as a keystone resource for the scorpion <italic>Tityus neglectus</italic> in eastern Rio Grande do Norte State.</article-title><source>Journal of the Bromeliad Society </source><volume>53</volume>: <fpage>256</fpage>-<lpage>258</lpage>.</mixed-citation></ref><ref id="B75"><mixed-citation xmlns:xlink="http://www.w3.org/1999/xlink" xlink:type="simple"><person-group><name name-style="western"><surname>Vanzolini</surname><given-names>PE</given-names></name><name name-style="western"><surname>Williams</surname><given-names>EE</given-names></name></person-group> (<year>1981</year>)<article-title> The vanishing refuge: a mechanism for ecogeographic speciation.</article-title><source>Papéis Avulsos de Zoologia </source><volume>34</volume>: <fpage>251</fpage>-<lpage>255</lpage>.</mixed-citation></ref><ref id="B14"><mixed-citation xmlns:xlink="http://www.w3.org/1999/xlink" xlink:type="simple"><person-group><name name-style="western"><surname>Conceição</surname><given-names>AA</given-names></name><name name-style="western"><surname>Pirani</surname><given-names>JR</given-names></name><name name-style="western"><surname>Meirelles</surname><given-names>ST</given-names></name></person-group> (<year>2007</year>)<source> Floristics, structure and soil of insular vegetation in four quatzite-sandstone outcrops of “Chapada Diamantina”, Northeast Brazil. Revista Brasileira de Botânica 30: 641–656. <ext-link ext-link-type="uri" xlink:href="http://www.scielo.br/scielo.php?script=sci_abstract&amp;pid=S0100-84042007000400009&amp;lng=pt&amp;nrm=iso&amp;tlng=en" xlink:type="simple">http://www.scielo.br/scielo.php?script=sci_abstract&amp;pid=S0100-84042007000400009&amp;lng=pt&amp;nrm=iso&amp;tlng=en</ext-link></source>doi: <ext-link ext-link-type="uri" xlink:href="http://dx.doi.org/10.1590/S0100-84042007000400009" xlink:type="simple">10.1590/S0100-84042007000400009</ext-link></mixed-citation></ref><ref id="B57"><mixed-citation xmlns:xlink="http://www.w3.org/1999/xlink" xlink:type="simple"><person-group><name name-style="western"><surname>Romero</surname><given-names>GQ</given-names></name><name name-style="western"><surname>Vasconcelos-Neto</surname><given-names>J</given-names></name></person-group> (<year>2005</year>)<source> Spatial distribution and microhabitat preference of <italic>Psecas chapoda</italic> (Peckham &amp; Peckham) (Araneae, Salticidae). The Journal of Arachnology 33: 124–134. <ext-link ext-link-type="uri" xlink:href="http://www.americanarachnology.org/JoA_free/JoA_v33_n1/arac-033-01-0124.pdf" xlink:type="simple">http://www.americanarachnology.org/JoA_free/JoA_v33_n1/arac-033-01-0124.pdf</ext-link></source>doi: <ext-link ext-link-type="uri" xlink:href="http://dx.doi.org/10.1636/M03-9" xlink:type="simple">10.1636/M03-9</ext-link></mixed-citation></ref><ref id="B54"><mixed-citation xmlns:xlink="http://www.w3.org/1999/xlink" xlink:type="simple"><person-group><name name-style="western"><surname>Romero</surname><given-names>GQ</given-names></name></person-group> (<year>2006</year>)<source> Geographic range, habitats, and host plants of bromeliad-living jumping spiders (Salticidae). Biotropica 38: 522–530. <ext-link ext-link-type="uri" xlink:href="http://onlinelibrary.wiley.com/doi/10.1111/j.1744-7429.2006.00173.x/abstract" xlink:type="simple">http://onlinelibrary.wiley.com/doi/10.1111/j.1744-7429.2006.00173.x/abstract</ext-link></source>doi: <ext-link ext-link-type="uri" xlink:href="http://dx.doi.org/10.1111/j.1744-7429.2006.00173.x" xlink:type="simple">10.1111/j.1744-7429.2006.00173.x</ext-link></mixed-citation></ref><ref id="B56"><mixed-citation xmlns:xlink="http://www.w3.org/1999/xlink" xlink:type="simple"><person-group><name name-style="western"><surname>Romero</surname><given-names>GQ</given-names></name><name name-style="western"><surname>Vasconellos-Neto</surname><given-names>J</given-names></name><name name-style="western"><surname>Trivelin</surname><given-names>PCO</given-names></name></person-group> (<year>2008</year>)<article-title>. Spatial variation in the strength of mutualism between a jumping spider and a terrestrial bromeliad: Evidence from the stable isotope <sup>15</sup>N.</article-title><source>Acta oecologica </source><volume>33</volume>: <fpage>380</fpage>-<lpage>386</lpage>. doi: <ext-link ext-link-type="uri" xlink:href="http://dx.doi.org/10.1016/j.actao.2008.02.001" xlink:type="simple">10.1016/j.actao.2008.02.001</ext-link></mixed-citation></ref><ref id="B55"><mixed-citation xmlns:xlink="http://www.w3.org/1999/xlink" xlink:type="simple"><person-group><name name-style="western"><surname>Romero</surname><given-names>GQ</given-names></name><name name-style="western"><surname>Mazzafera</surname><given-names>P</given-names></name><name name-style="western"><surname>Vasconcellos-Neto</surname><given-names>J</given-names></name><name name-style="western"><surname>Trivelin</surname><given-names>PCO</given-names></name></person-group> (<year>2006</year>)<article-title> Bromeliad-living spiders improve host plant nutrition and growth.</article-title><source>Ecology </source><volume>87</volume>: <fpage>803</fpage>-<lpage>808</lpage>. doi: <ext-link ext-link-type="uri" xlink:href="http://dx.doi.org/10.1890/0012-9658(2006)87%5B803:BSIHPN%5D2.0.CO;2" xlink:type="simple">10.1890/0012-9658(2006)87%5B803:BSIHPN%5D2.0.CO;2</ext-link></mixed-citation></ref><ref id="B22"><mixed-citation xmlns:xlink="http://www.w3.org/1999/xlink" xlink:type="simple"><person-group><name name-style="western"><surname>Figueira</surname><given-names>JEC</given-names></name><name name-style="western"><surname>Vasconcellos-Neto</surname><given-names>J</given-names></name></person-group> (<year>1991</year>)<article-title> <italic>Paepalanthus</italic>, cupins e aranhas.</article-title><source>Ciência Hoje </source><volume>13</volume>: <fpage>20</fpage>-<lpage>26</lpage>.</mixed-citation></ref><ref id="B21"><mixed-citation xmlns:xlink="http://www.w3.org/1999/xlink" xlink:type="simple"><person-group><name name-style="western"><surname>Faith</surname><given-names>DP</given-names></name></person-group> (<year>1992</year>)<article-title> Conservation evaluation and phylogenetic diversity.</article-title><source>Biological Conservation </source><volume>61</volume>: <fpage>1</fpage>-<lpage>10</lpage>. doi: <ext-link ext-link-type="uri" xlink:href="http://dx.doi.org/10.1016/0006-3207(92)91201-3" xlink:type="simple">10.1016/0006-3207(92)91201-3</ext-link></mixed-citation></ref><ref id="B24"><mixed-citation xmlns:xlink="http://www.w3.org/1999/xlink" xlink:type="simple"><person-group><name name-style="western"><surname>Fundação SOS Mata Atlântica</surname></name><name name-style="western"><surname>Instituto Nacional de Pesquisas Espaciais-INPE</surname></name></person-group> (<year>2009</year>)<source> Atlas dos remanescentes florestais da Mata Atlântica Período 2005–2008. <ext-link ext-link-type="uri" xlink:href="http://mapas.sosma.org.br/site_media/download/atlas%20mata%20atlantica-relatorio2005-2008.pdf" xlink:type="simple">http://mapas.sosma.org.br/site_media/download/atlas%20mata%20atlantica-relatorio2005-2008.pdf</ext-link>  [accessed 07 June 2012]</source></mixed-citation></ref></ref-list></tp:taxon-treatment>
